# Supplementary material for: Dearomatization of Aromatic Carbonyl Compounds by Photocycloaddition Reactions to 1,1-Dimethylallene
Source: Org Lett. 2026 Mar 2;28(10):3331–5. doi: 10.1021/acs.orglett.6c00429 (PMC12993915; doi:10.1021/acs.orglett.6c00429)
Supplement: Supplementary file 1 [file ol6c00429_si_001.zip]

Archive with 1,401 entries (1,090 files):
- 02d/
- 02d/13C NMR/
- 02d/13C NMR/acqu
- 02d/13C NMR/acqus
- 02d/13C NMR/adcInfo_TRX2.xml
- 02d/13C NMR/au/
- 02d/13C NMR/au/src/
- 02d/13C NMR/au/src/au_zg
- 02d/13C NMR/au/src/proc_1d
- 02d/13C NMR/audita.txt
- 02d/13C NMR/fid
- 02d/13C NMR/format.temp
- 02d/13C NMR/lists/
- 02d/13C NMR/lists/cpd/
- 02d/13C NMR/lists/cpd/waltz65
- 02d/13C NMR/lists/form/
- 02d/13C NMR/lists/form/plot_acqu.form
- 02d/13C NMR/lists/pp/
- 02d/13C NMR/lists/pp/Avance.incl
- 02d/13C NMR/lists/pp/Delay.incl
- 02d/13C NMR/lists/pp/zgpg30
- 02d/13C NMR/pdata/
- 02d/13C NMR/pdata/1/
- 02d/13C NMR/pdata/1/1i
- 02d/13C NMR/pdata/1/1r
- 02d/13C NMR/pdata/1/auditp.txt
- 02d/13C NMR/pdata/1/intrng
- 02d/13C NMR/pdata/1/outd
- 02d/13C NMR/pdata/1/peaklist.xml
- 02d/13C NMR/pdata/1/peakrng
- 02d/13C NMR/pdata/1/peaks
- 02d/13C NMR/pdata/1/proc
- 02d/13C NMR/pdata/1/procs
- 02d/13C NMR/pdata/1/title
- 02d/13C NMR/prosol_History
- 02d/13C NMR/pulseprogram.precomp
- 02d/13C NMR/scon2
- 02d/13C NMR/shimvalues
- 02d/13C NMR/specpar
- 02d/13C NMR/topshimreport
- 02d/13C NMR/uxnmr.info
- 02d/13C NMR/uxnmr.par
- 02d/13C NMR/vtc_pid_settings
- 02d/1H NMR/
- 02d/1H NMR/acqu
- 02d/1H NMR/acqus
- 02d/1H NMR/adcInfo_TRX1.xml
- 02d/1H NMR/au/
- 02d/1H NMR/au/src/
- 02d/1H NMR/au/src/au_zg
- 02d/1H NMR/au/src/proc_1d
- 02d/1H NMR/audita.txt
- 02d/1H NMR/fid
- 02d/1H NMR/format.temp
- 02d/1H NMR/lists/
- 02d/1H NMR/lists/form/
- 02d/1H NMR/lists/form/plot_acqu.form
- 02d/1H NMR/lists/pp/
- 02d/1H NMR/lists/pp/Avance.incl
- 02d/1H NMR/lists/pp/zg30
- 02d/1H NMR/pdata/
- 02d/1H NMR/pdata/1/
- 02d/1H NMR/pdata/1/1i
- 02d/1H NMR/pdata/1/1r
- 02d/1H NMR/pdata/1/auditp.txt
- 02d/1H NMR/pdata/1/intrng
- 02d/1H NMR/pdata/1/outd
- 02d/1H NMR/pdata/1/peaklist.xml
- 02d/1H NMR/pdata/1/peakrng
- 02d/1H NMR/pdata/1/peaks
- 02d/1H NMR/pdata/1/proc
- 02d/1H NMR/pdata/1/procs
- 02d/1H NMR/pdata/1/title
- 02d/1H NMR/prosol_History
- 02d/1H NMR/pulseprogram.precomp
- 02d/1H NMR/scon2
- 02d/1H NMR/shimvalues
- 02d/1H NMR/specpar
- 02d/1H NMR/topshimreport
- 02d/1H NMR/uxnmr.info
- 02d/1H NMR/uxnmr.par
- 02d/1H NMR/vtc_pid_settings
- 04a/
- 04a/13C NMR/
- 04a/13C NMR/acqu
- 04a/13C NMR/acqus
- 04a/13C NMR/adcInfo_TRX2.xml
- 04a/13C NMR/au/
- 04a/13C NMR/au/src/
- 04a/13C NMR/au/src/au_zg
- 04a/13C NMR/au/src/proc_1d
- 04a/13C NMR/audita.txt
- 04a/13C NMR/fid
- 04a/13C NMR/format.temp
- 04a/13C NMR/lists/
- 04a/13C NMR/lists/cpd/
- 04a/13C NMR/lists/cpd/waltz65
- 04a/13C NMR/lists/form/
- 04a/13C NMR/lists/form/plot_acqu.form
- 04a/13C NMR/lists/pp/
- 04a/13C NMR/lists/pp/Avance.incl
- 04a/13C NMR/lists/pp/Delay.incl
- 04a/13C NMR/lists/pp/zgpg30
- 04a/13C NMR/pdata/
- 04a/13C NMR/pdata/1/
- 04a/13C NMR/pdata/1/outd
- 04a/13C NMR/pdata/1/proc
- 04a/13C NMR/pdata/1/procs
- 04a/13C NMR/pdata/1/title
- 04a/13C NMR/prosol_History
- 04a/13C NMR/pulseprogram.precomp
- 04a/13C NMR/scon2
- 04a/13C NMR/shimvalues
- 04a/13C NMR/specpar
- 04a/13C NMR/topshimreport
- 04a/13C NMR/uxnmr.info
- 04a/13C NMR/uxnmr.par
- 04a/13C NMR/vtc_pid_settings
- 04a/1H NMR/
- 04a/1H NMR/acqu
- 04a/1H NMR/acqus
- 04a/1H NMR/audita.txt
- 04a/1H NMR/fid
- 04a/1H NMR/format.temp
- 04a/1H NMR/fq1list
- 04a/1H NMR/pdata/
- 04a/1H NMR/pdata/1/
- 04a/1H NMR/pdata/1/outd
- 04a/1H NMR/pdata/1/proc
- 04a/1H NMR/pdata/1/procs
- 04a/1H NMR/pdata/1/title
- 04a/1H NMR/prosol_History
- 04a/1H NMR/pulseprogram
- 04a/1H NMR/scon2
- 04a/1H NMR/shimvalues
- 04a/1H NMR/specpar
- 04a/1H NMR/uxnmr.info
- 04a/1H NMR/uxnmr.par
- 04b/
- 04b/13C NMR/
- 04b/13C NMR/acqu
- 04b/13C NMR/acqus
- 04b/13C NMR/audita.txt
- 04b/13C NMR/cpdprg2
- 04b/13C NMR/fid
- 04b/13C NMR/format.temp
- 04b/13C NMR/fq1list
- 04b/13C NMR/pdata/
- 04b/13C NMR/pdata/1/
- 04b/13C NMR/pdata/1/outd
- 04b/13C NMR/pdata/1/proc
- 04b/13C NMR/pdata/1/procs
- 04b/13C NMR/pdata/1/title
- 04b/13C NMR/precom.output
- 04b/13C NMR/prosol_History
- 04b/13C NMR/pulseprogram
- 04b/13C NMR/scon2
- 04b/13C NMR/shimvalues
- 04b/13C NMR/specpar
- 04b/13C NMR/stanprogram4248
- 04b/13C NMR/uxnmr.info
- 04b/13C NMR/uxnmr.par
- 04b/1H NMR/
- 04b/1H NMR/acqu
- 04b/1H NMR/acqus
- 04b/1H NMR/adcInfo_TRX1.xml
- 04b/1H NMR/au/
- 04b/1H NMR/au/src/
- 04b/1H NMR/au/src/au_zg
- 04b/1H NMR/au/src/proc_1d
- 04b/1H NMR/audita.txt
- 04b/1H NMR/cpdprg2
- 04b/1H NMR/fid
- 04b/1H NMR/format.temp
- 04b/1H NMR/fq1list
- 04b/1H NMR/lists/
- 04b/1H NMR/lists/form/
- 04b/1H NMR/lists/form/plot_acqu.form
- 04b/1H NMR/lists/pp/
- 04b/1H NMR/lists/pp/Avance.incl
- 04b/1H NMR/lists/pp/zg30
- 04b/1H NMR/pdata/
- 04b/1H NMR/pdata/1/
- 04b/1H NMR/pdata/1/1i
- 04b/1H NMR/pdata/1/1r
- 04b/1H NMR/pdata/1/auditp.txt
- 04b/1H NMR/pdata/1/intrng
- 04b/1H NMR/pdata/1/outd
- 04b/1H NMR/pdata/1/peaklist.xml
- 04b/1H NMR/pdata/1/peakrng
- 04b/1H NMR/pdata/1/peaks
- 04b/1H NMR/pdata/1/proc
- 04b/1H NMR/pdata/1/procs
- 04b/1H NMR/pdata/1/title
- 04b/1H NMR/precom.output
- 04b/1H NMR/prosol_History
- 04b/1H NMR/pulseprogram
- 04b/1H NMR/pulseprogram.precomp
- 04b/1H NMR/scon2
- 04b/1H NMR/shimvalues
- 04b/1H NMR/specpar
- 04b/1H NMR/stanprogram4248
- 04b/1H NMR/topshimreport
- 04b/1H NMR/uxnmr.info
- 04b/1H NMR/uxnmr.par
- 04b/1H NMR/vtc_pid_settings
- 04c/
- 04c/13C NMR/
- 04c/13C NMR/acqu
- 04c/13C NMR/acqus
- 04c/13C NMR/adcInfo_TRX2.xml
- 04c/13C NMR/au/
- 04c/13C NMR/au/src/
- 04c/13C NMR/au/src/au_zg
- 04c/13C NMR/au/src/proc_1d
- 04c/13C NMR/audita.txt
- 04c/13C NMR/fid
- 04c/13C NMR/format.temp
- 04c/13C NMR/lists/
- 04c/13C NMR/lists/cpd/
- 04c/13C NMR/lists/cpd/waltz65
- 04c/13C NMR/lists/form/
- 04c/13C NMR/lists/form/plot_acqu.form
- 04c/13C NMR/lists/pp/
- 04c/13C NMR/lists/pp/Avance.incl
- 04c/13C NMR/lists/pp/Delay.incl
- 04c/13C NMR/lists/pp/zgpg30
- 04c/13C NMR/pdata/
- 04c/13C NMR/pdata/1/
- 04c/13C NMR/pdata/1/1i
- 04c/13C NMR/pdata/1/1r
- 04c/13C NMR/pdata/1/auditp.txt
- 04c/13C NMR/pdata/1/intrng
- 04c/13C NMR/pdata/1/outd
- 04c/13C NMR/pdata/1/peaklist.xml
- 04c/13C NMR/pdata/1/peakrng
- 04c/13C NMR/pdata/1/peaks
- 04c/13C NMR/pdata/1/proc
- 04c/13C NMR/pdata/1/procs
- 04c/13C NMR/pdata/1/title
- 04c/13C NMR/prosol_History
- 04c/13C NMR/pulseprogram.precomp
- 04c/13C NMR/scon2
- 04c/13C NMR/shimvalues
- 04c/13C NMR/specpar
- 04c/13C NMR/topshimreport
- 04c/13C NMR/uxnmr.info
- 04c/13C NMR/uxnmr.par
- 04c/13C NMR/vtc_pid_settings
- 04c/1H NMR/
- 04c/1H NMR/acqu
- 04c/1H NMR/acqus
- 04c/1H NMR/adcInfo_TRX1.xml
- 04c/1H NMR/au/
- 04c/1H NMR/au/src/
- 04c/1H NMR/au/src/au_zg
- 04c/1H NMR/au/src/proc_1d
- 04c/1H NMR/audita.txt
- 04c/1H NMR/fid
- 04c/1H NMR/format.temp
- 04c/1H NMR/lists/
- 04c/1H NMR/lists/form/
- 04c/1H NMR/lists/form/plot_acqu.form
- 04c/1H NMR/lists/pp/
- 04c/1H NMR/lists/pp/Avance.incl
- 04c/1H NMR/lists/pp/zg30
- 04c/1H NMR/pdata/
- 04c/1H NMR/pdata/1/
- 04c/1H NMR/pdata/1/1i
- 04c/1H NMR/pdata/1/1r
- 04c/1H NMR/pdata/1/auditp.txt
- 04c/1H NMR/pdata/1/intrng
- 04c/1H NMR/pdata/1/outd
- 04c/1H NMR/pdata/1/peaklist.xml
- 04c/1H NMR/pdata/1/peakrng
- 04c/1H NMR/pdata/1/peaks
- 04c/1H NMR/pdata/1/proc
- 04c/1H NMR/pdata/1/procs
- 04c/1H NMR/pdata/1/title
- 04c/1H NMR/prosol_History
- 04c/1H NMR/pulseprogram.precomp
- 04c/1H NMR/scon2
- 04c/1H NMR/shimvalues
- 04c/1H NMR/specpar
- 04c/1H NMR/topshimreport
- 04c/1H NMR/uxnmr.info
- 04c/1H NMR/uxnmr.par
- 04c/1H NMR/vtc_pid_settings
- 04d/
- 04d/13C NMR/
- 04d/13C NMR/acqu
- 04d/13C NMR/acqus
- 04d/13C NMR/adcInfo_TRX2.xml
- 04d/13C NMR/au/
- 04d/13C NMR/au/src/
- 04d/13C NMR/au/src/au_zg
- 04d/13C NMR/au/src/proc_1d
- 04d/13C NMR/audita.txt
- 04d/13C NMR/fid
- 04d/13C NMR/format.temp
[truncated: 1,101 more entries]
