# Supplementary material for: Dearomatization of Aromatic Carbonyl Compounds by Photocycloaddition Reactions to 1,1-Dimethylallene
Source: Org Lett. 2026 Mar 2;28(10):3331–5. doi: 10.1021/acs.orglett.6c00429 (PMC12993915; doi:10.1021/acs.orglett.6c00429)
Supplement: Supplementary file 1 [file ol6c00429_si_001.zip › 02d/13C NMR/audita.txt]

##TITLE= Audit trail, TopSpin 4.5.0
##JCAMPDX= 5.01
##ORIGIN= Bruker BioSpin GmbH & Co. KG
##OWNER= root
$$ /root/.topspin-BladeEpu/local_acqu/LO088-ac/14/audita.txt
##AUDIT TRAIL=  $$ (NUMBER, WHEN, WHO, WHERE, PROCESS, VERSION, WHAT)
(   1,<2025-10-10T18:45:25.399+0000>,<AV_400\nmsu>,<AV_400>,<go4>,<TopSpin 4.5.0>,
      <acquisition in progress>)
$$ C:/data/akbach/nmr/LO088-ac/14/audita.txt
(   2,<2025-10-10T19:44:19.811+0000>,<AV_400\nmsu>,<AV_400>,<go4>,<TopSpin 4.5.0>,
      <created by zg on 'Avance' (AV_400) by user 'AV_400\nmsu'
       on data set with UUID '8d926087-d1c0-4470-9b9e-04022032cfe2'
       started at 2025-10-10 18:45:25.398 +0000, POWCHK enabled, PULCHK disabled,
       completed at 2025-10-10 19:44:19.810 +0000
       configuration hash MD5:
       31 22 45 F3 59 28 2E DC 85 6B 89 3A 12 D7 7A 83
       double data hash MD5: 64K
       00 F8 EE 6F E1 F0 0C 90 5F C0 83 F8 33 BE 0A 03>)
(   3,<2025-10-10T21:44:20.786+0200>,<nmsu>,<AV_400>,<xwish3>,<TopSpin 4.5.0>,
      <ICON-NMR User ID: akbach
       double data hash MD5: 64K
       00 F8 EE 6F E1 F0 0C 90 5F C0 83 F8 33 BE 0A 03>)
##END=

$$ hash MD5
$$ 12 F2 39 16 21 85 2D 26 3C C4 64 8D AE 51 F6 19
