# Supplementary material for: Dearomatization of Aromatic Carbonyl Compounds by Photocycloaddition Reactions to 1,1-Dimethylallene
Source: Org Lett. 2026 Mar 2;28(10):3331–5. doi: 10.1021/acs.orglett.6c00429 (PMC12993915; doi:10.1021/acs.orglett.6c00429)
Supplement: Supplementary file 1 [file ol6c00429_si_001.zip › 02d/13C NMR/pdata/1/auditp.txt]

##TITLE= Audit trail, TopSpin 4.5.0
##JCAMPDX= 5.01
##ORIGIN= Bruker BioSpin GmbH & Co. KG
##OWNER= nmsu
$$ C:/data/akbach/nmr/LO088-ac/14/pdata/1/auditp.txt
##AUDIT TRAIL=  $$ (NUMBER, WHEN, WHO, WHERE, PROCESS, VERSION, WHAT)
(   1,<2025-10-10T18:45:25.399+0000>,<AV_400\nmsu>,<AV_400>,<go4>,<TopSpin 4.5.0>,
      <acquisition in progress>)
$$ C:/data/akbach/nmr/LO088-ac/14/audita.txt
(   2,<2025-10-10T19:44:19.811+0000>,<AV_400\nmsu>,<AV_400>,<go4>,<TopSpin 4.5.0>,
      <created by zg on 'Avance' (AV_400) by user 'AV_400\nmsu'
       on data set with UUID '8d926087-d1c0-4470-9b9e-04022032cfe2'
       started at 2025-10-10 18:45:25.398 +0000, POWCHK enabled, PULCHK disabled,
       completed at 2025-10-10 19:44:19.810 +0000
       configuration hash MD5:
       31 22 45 F3 59 28 2E DC 85 6B 89 3A 12 D7 7A 83
       double data hash MD5: 64K
       00 F8 EE 6F E1 F0 0C 90 5F C0 83 F8 33 BE 0A 03>)
(   3,<2025-10-10T21:44:20.786+0200>,<nmsu>,<AV_400>,<xwish3>,<TopSpin 4.5.0>,
      <ICON-NMR User ID: akbach
       double data hash MD5: 64K
       00 F8 EE 6F E1 F0 0C 90 5F C0 83 F8 33 BE 0A 03>)
(   4,<2025-10-10T21:44:21.396+0200>,<nmsu>,<AV_400>,<proc1d>,<TopSpin 4.5.0>,
      <Start of raw data processing
       ef LB = 1 FT_mod = 6 PKNL = 1 SI = 32K
       fid double data hash MD5: 64K
       00 F8 EE 6F E1 F0 0C 90 5F C0 83 F8 33 BE 0A 03
       data hash MD5: 32K
       87 84 2C 61 6A 46 E7 74 D4 BD A0 A2 26 14 00 49>)
$$ C:/data/akbach/nmr/LO088-ac/14/pdata/1/auditp.txt
(   5,<2025-10-10T21:44:21.489+0200>,<nmsu>,<AV_400>,<proc1d>,<TopSpin 4.5.0>,
      <apk
       data hash MD5: 32K
       AD 07 19 F3 52 25 72 73 70 0E 37 14 F6 BD DB 42>)
(   6,<2025-10-10T21:44:21.552+0200>,<nmsu>,<AV_400>,<sref>,<TopSpin 4.5.0>,
      <sref
       data hash MD5: 32K
       AD 07 19 F3 52 25 72 73 70 0E 37 14 F6 BD DB 42>)
(   7,<2025-10-10T21:44:21.583+0200>,<nmsu>,<AV_400>,<proc1d>,<TopSpin 4.5.0>,
      <abs ABSG = 5
       data hash MD5: 32K
       04 87 07 98 AF 55 44 B9 BC D6 EE 6F 05 D1 B9 FE>)
(   8,<2025-10-10T21:44:21.630+0200>,<nmsu>,<AV_400>,<peak>,<TopSpin 4.5.0>,
      <1D Peak picking
       data hash MD5: 32K
       04 87 07 98 AF 55 44 B9 BC D6 EE 6F 05 D1 B9 FE>)
(   9,<2025-10-10T21:44:21.740+0200>,<nmsu>,<AV_400>,<xwish3>,<TopSpin 4.5.0>,
      <ICON-NMR User ID: akbach
       data hash MD5: 32K
       04 87 07 98 AF 55 44 B9 BC D6 EE 6F 05 D1 B9 FE>)
##END=

$$ hash MD5
$$ 8D 8F A9 69 BC C0 14 09 8E BC A1 41 69 66 29 84
