# Supplementary material for: Dearomatization of Aromatic Carbonyl Compounds by Photocycloaddition Reactions to 1,1-Dimethylallene
Source: Org Lett. 2026 Mar 2;28(10):3331–5. doi: 10.1021/acs.orglett.6c00429 (PMC12993915; doi:10.1021/acs.orglett.6c00429)
Supplement: Supplementary file 1 [file ol6c00429_si_001.zip › 02d/13C NMR/pdata/1/intrng]

P 0
136.620825   136.194917
130.585933   130.080619
77.722881   76.372971
53.337876   53.020250
40.567872   40.185277
29.920187   29.414873
24.231796   23.856420
21.308194   20.961693
