# Supplementary material for: Dearomatization of Aromatic Carbonyl Compounds by Photocycloaddition Reactions to 1,1-Dimethylallene
Source: Org Lett. 2026 Mar 2;28(10):3331–5. doi: 10.1021/acs.orglett.6c00429 (PMC12993915; doi:10.1021/acs.orglett.6c00429)
Supplement: Supplementary file 1 [file ol6c00429_si_001.zip › 02d/13C NMR/pdata/1/peaklist.xml]

<?xml version="1.0" encoding="UTF-8"?>
<PeakList>
  <PeakList1D>
    <PeakList1DHeader creator="nmsu" date="2025-10-10T21:44:21.662+02:00" expNo="14" name="LO088-ac" owner="" procNo="1" source="C:/data/akbach/nmr">
      <PeakPickDetails>F1=218.272324ppm, F2=-18.272329ppm, MI=0.00cm, MAXI=10000.00cm, PC=1.400
      </PeakPickDetails>
    </PeakList1DHeader>
    <Peak1D F1="208.646114" intensity="3.566619e+00" type="0"/>
    <Peak1D F1="136.378848" intensity="1.019481e+01" type="0"/>
    <Peak1D F1="130.272530" intensity="1.500000e+01" type="0"/>
    <Peak1D F1="129.289790" intensity="3.370549e+00" type="0"/>
    <Peak1D F1="127.932231" intensity="2.766115e-01" type="0"/>
    <Peak1D F1="122.250792" intensity="3.296969e+00" type="0"/>
    <Peak1D F1="113.649980" intensity="2.141675e-01" type="0"/>
    <Peak1D F1="113.263994" intensity="2.095820e-01" type="0"/>
    <Peak1D F1="84.840024" intensity="3.442315e+00" type="0"/>
    <Peak1D F1="77.344699" intensity="2.570612e+01" type="0"/>
    <Peak1D F1="77.230567" intensity="1.198264e+00" type="0"/>
    <Peak1D F1="77.027214" intensity="2.618038e+01" type="0"/>
    <Peak1D F1="76.709786" intensity="2.564485e+01" type="0"/>
    <Peak1D F1="63.758086" intensity="3.229493e+00" type="0"/>
    <Peak1D F1="53.183180" intensity="7.355866e+00" type="0"/>
    <Peak1D F1="40.385373" intensity="7.196715e+00" type="0"/>
    <Peak1D F1="31.930501" intensity="3.599039e-01" type="0"/>
    <Peak1D F1="30.271820" intensity="2.930705e-01" type="0"/>
    <Peak1D F1="29.736362" intensity="8.929050e+00" type="0"/>
    <Peak1D F1="29.368007" intensity="2.021711e-01" type="0"/>
    <Peak1D F1="24.084699" intensity="6.368615e+00" type="0"/>
    <Peak1D F1="22.698837" intensity="3.749755e-01" type="0"/>
    <Peak1D F1="21.120041" intensity="6.255332e+00" type="0"/>
    <Peak1D F1="14.128394" intensity="4.456011e-01" type="0"/>
    <Peak1D F1="1.020546" intensity="3.031926e-01" type="0"/>
  </PeakList1D>
</PeakList>
