# Supplementary material for: Dearomatization of Aromatic Carbonyl Compounds by Photocycloaddition Reactions to 1,1-Dimethylallene
Source: Org Lett. 2026 Mar 2;28(10):3331–5. doi: 10.1021/acs.orglett.6c00429 (PMC12993915; doi:10.1021/acs.orglett.6c00429)
Supplement: Supplementary file 1 [file ol6c00429_si_001.zip › 02d/13C NMR/pdata/1/peakrng]

P    #regions in PPM
# 2025-10-10 21:44:21 +0200  nmsu@AV_400
# low field   high field   mi   maxi
  218.272323608398  -18.2723286675461  0.000  10000.000  # for region 1
