# Supplementary material for: Dearomatization of Aromatic Carbonyl Compounds by Photocycloaddition Reactions to 1,1-Dimethylallene
Source: Org Lett. 2026 Mar 2;28(10):3331–5. doi: 10.1021/acs.orglett.6c00429 (PMC12993915; doi:10.1021/acs.orglett.6c00429)
Supplement: Supplementary file 1 [file ol6c00429_si_001.zip › 02d/13C NMR/specpar]

##TITLE= Parameter file, TopSpin 4.5.0
##JCAMPDX= 5.0
##DATATYPE= Parameter Values
##NPOINTS= 4	$$ modification sequence number
##ORIGIN= Bruker BioSpin GmbH & Co. KG
##OWNER= nmsu
$$ 2025-10-10 20:45:25.969 +0200  nmsu@AV_400
$$ C:/data/akbach/nmr/LO088-ac/14//specpar
$$ process C:\Bruker\TopSpin4.5.0\prog\mod\acqdataserver.exe
##$ANCIEN= (0..7)
0 0 0 0 0 0 0 0
##$BF1= 100.13
##$BF2= 100.13
##$BF3= 100.13
##$DEC= 1
##$DECB= 1
##$DEF19F= yes
##$DEFRSEL= yes
##$HPMOD= (0..32)
0 0 0 0 0 0 0 0 0 0 0 0 0 0 0 0 0 0 0 0 0 0 0 0 0 0 0 0 0 0 0 0 0
##$HPPRECH= (0..32)
-1 -1 -1 -1 -1 -1 -1 -1 -1 -1 -1 -1 -1 -1 -1 -1 -1 -1 -1 -1 -1 -1 -1 -1
-1 -1 -1 -1 -1 -1 -1 -1 -1
##$HPSELECT= yes
##$LOCSW19F= -1
##$LOCSW2H= -1
##$NUC1= 1
##$NUC2= 0
##$NUC3= 0
##$NUC4= 0
##$NUC5= 0
##$NUC6= 0
##$NUC7= 0
##$NUC8= 0
##$NUCARR= (0..123)
400.3 400.3 61.4484872662899 426.975887922 304.944440928 58.908492258 155.5717793915
56.2494074384998 43.006862974 128.432147922 100.65551506 28.9269469515002
40.562046736 54.2664973715002 376.6583260335 31.600866888 105.8869557 24.5049049055002
104.3056065775 79.5283495615002 162.044410226 30.727028 39.2210297275002
32.6473671755002 18.6794911195002 23.225478054 10.2529039155002 26.9403060875002
97.2398632415002 22.567048602 22.5730651115002 39.9111469275002 105.290700844
22.626941488 99.231239654 12.960825334 94.979477222 35.7710121535002 106.1414384195
113.6999830795 25.0459824084998 96.077420062 122.078306112 13.9637249455002
68.541823842 76.3432665395002 20.886541166 100.29108194 108.107091554 15.4019428
38.6487368295002 130.979977362 17.348289466 19.615492594 37.213080894 97.97810851
26.087254778 26.6347410855002 90.100828978 18.4344194535002 20.6609601064998
12.7553473404998 18.3181283 16.2034194564998 18.6280925995002 84.92556644
88.8392795255002 87.5286172655002 87.7162538875002 130.9731522475 142.6359327775
149.274399896 95.7940997315002 51.8757456515002 104.757477226 126.2937253075
80.089966458 111.324174558 33.0004157635002 52.503916426 39.7676313715002
44.485050784 52.8167829 56.5449409235002 122.57186 21.81635 13.45008 16.69251
13.77032 99.51458 43.95294 12.28921 16.13209 96.23212 13.77032 19.29446
85.42402 11.52864 33.18487 70.049721918 19.298463 45.650212 32.548393 16.040021
10.075551 47.9943688 16.6780471615002 90.1659738 91.0746548 9.13617099350019
31.0848962 6.877154 7.489613 86.051626352 6.921187 71.697020466 26.4661667495002
228.6641696 230.908403514 83.7451577975002 64.325359864 7.3711242 14.525445
100
##$NUCOFFS= (0..127)
<2H> <1H> <> <> <> <> <> <> <> <> <> <> <> <> <> <> <> <> <> <> <> <> <>
<> <> <> <> <> <> <> <> <> <> <> <> <> <> <> <> <> <> <> <> <> <> <> <>
<> <> <> <> <> <> <> <> <> <> <> <> <> <> <> <> <> <> <> <> <> <> <> <>
<> <> <> <> <> <> <> <> <> <> <> <> <> <> <> <> <> <> <> <> <> <> <> <>
<> <> <> <> <> <> <> <> <> <> <> <> <> <> <> <> <> <> <> <> <> <> <> <>
<> <> <> <> <> <> <> <> <>
##$OBS= 1
##$OFFS= (0..127)
0 0 0 0 0 0 0 0 0 0 0 0 0 0 0 0 0 0 0 0 0 0 0 0 0 0 0 0 0 0 0 0 0 0 0 0
0 0 0 0 0 0 0 0 0 0 0 0 0 0 0 0 0 0 0 0 0 0 0 0 0 0 0 0 0 0 0 0 0 0 0 0
0 0 0 0 0 0 0 0 0 0 0 0 0 0 0 0 0 0 0 0 0 0 0 0 0 0 0 0 0 0 0 0 0 0 0 0
0 0 0 0 0 0 0 0 0 0 0 0 0 0 0 0 0 0 0 0
##$OFFSF= (0..7)
0 0 0 0 0 0 0 0
##$OFFSH= (0..7)
0 0 0 0 0 0 0 0
##$OFFSX= (0..7)
0 0 0 0 0 0 0 0
##$OFFSXAS= (0..7)
0 0 0 0 0 0 0 0
##$OFSF1= 0
##$OFSF2= 0
##$OFSH1= 0
##$OFSH2= 0
##$OFSH3= 0
##$OFSX1= 0
##$OFSX2= 0
##$OFSY= 0
##$PACOIL= (0..32)
0 0 0 0 0 0 0 0 0 0 0 0 0 0 0 0 0 0 0 0 0 0 0 0 0 0 0 0 0 0 0 0 0
##$PRECHAN= (0..32)
-1 2 -1 0 1 -1 -1 -1 -1 -1 -1 -1 -1 -1 -1 -1 -1 -1 -1 -1 -1 -1 -1 -1 -1
-1 -1 -1 -1 -1 -1 -1 -1
##$RECPRE= (0..25)
-1 0 2 -1 -1 -1 -1 -1 -1 -1 -1 -1 -1 -1 -1 -1 -1 -1 -1 -1 -1 -1 -1 -1 -1
-1
##$RECPRFX= (0..32)
1 0 1 0 0 0 0 0 0 0 0 0 0 0 0 0 0 0 0 0 0 0 0 0 0 0 0 0 0 0 0 0 0
##$SFO1= 400.301651618893
##$SFO2= 300.244158178933
##$SFO3= 300.244158178933
##$SFO4= 300.244158178933
##$SFO5= 300.244158178933
##$SFO6= 300.244158178933
##$SFO7= 300.244158178933
##$SFO8= 300.244158178933
##$TY= (0..123)
0 0 0 0 0 0 0 0 0 0 0 0 0 0 0 0 0 0 0 0 0 0 0 0 0 0 0 0 0 0 0 0 0 0 0 0
0 0 0 0 0 0 0 0 0 0 0 0 0 0 0 0 0 0 0 0 0 0 0 0 0 0 0 0 0 0 0 0 0 0 0 0
0 0 0 0 0 0 0 0 0 0 0 0 0 0 0 0 0 0 0 0 0 0 0 0 0 0 0 0 0 0 0 0 0 0 0 0
0 0 0 0 0 0 0 0 0 0 0 0 0 0 0 0
##END=
