# Supplementary material for: Dearomatization of Aromatic Carbonyl Compounds by Photocycloaddition Reactions to 1,1-Dimethylallene
Source: Org Lett. 2026 Mar 2;28(10):3331–5. doi: 10.1021/acs.orglett.6c00429 (PMC12993915; doi:10.1021/acs.orglett.6c00429)
Supplement: Supplementary file 1 [file ol6c00429_si_001.zip › 02d/1H NMR/audita.txt]

##TITLE= Audit trail, TopSpin 4.5.0
##JCAMPDX= 5.01
##ORIGIN= Bruker BioSpin GmbH & Co. KG
##OWNER= root
$$ /root/.topspin-BladeEpu/local_acqu/LO088-ac/15/audita.txt
##AUDIT TRAIL=  $$ (NUMBER, WHEN, WHO, WHERE, PROCESS, VERSION, WHAT)
(   1,<2025-10-10T19:46:20.377+0000>,<AV_400\nmsu>,<AV_400>,<go4>,<TopSpin 4.5.0>,
      <acquisition in progress>)
$$ C:/data/akbach/nmr/LO088-ac/15/audita.txt
(   2,<2025-10-10T19:47:52.614+0000>,<AV_400\nmsu>,<AV_400>,<go4>,<TopSpin 4.5.0>,
      <created by zg on 'Avance' (AV_400) by user 'AV_400\nmsu'
       on data set with UUID '92c600cb-8185-4cc8-b8f0-65fad53699e3'
       started at 2025-10-10 19:46:20.377 +0000, POWCHK enabled, PULCHK disabled,
       completed at 2025-10-10 19:47:52.613 +0000
       configuration hash MD5:
       31 22 45 F3 59 28 2E DC 85 6B 89 3A 12 D7 7A 83
       double data hash MD5: 64K
       4D 99 B6 76 E5 40 2C CC 6D C7 B6 E6 C4 05 D1 E7>)
(   3,<2025-10-10T21:47:53.086+0200>,<nmsu>,<AV_400>,<xwish3>,<TopSpin 4.5.0>,
      <ICON-NMR User ID: akbach
       double data hash MD5: 64K
       4D 99 B6 76 E5 40 2C CC 6D C7 B6 E6 C4 05 D1 E7>)
##END=

$$ hash MD5
$$ DC 58 8D 9C 16 8A DF D0 DC E7 13 76 7E 70 7D DE
