# Supplementary material for: Dearomatization of Aromatic Carbonyl Compounds by Photocycloaddition Reactions to 1,1-Dimethylallene
Source: Org Lett. 2026 Mar 2;28(10):3331–5. doi: 10.1021/acs.orglett.6c00429 (PMC12993915; doi:10.1021/acs.orglett.6c00429)
Supplement: Supplementary file 1 [file ol6c00429_si_001.zip › 02d/1H NMR/pdata/1/peaklist.xml]

<?xml version="1.0" encoding="UTF-8"?>
<PeakList>
  <PeakList1D>
    <PeakList1DHeader creator="nmsu" date="2025-10-10T21:47:54.354+02:00" expNo="15" name="LO088-ac" owner="" procNo="1" source="C:/data/akbach/nmr">
      <PeakPickDetails>F1=16.325157ppm, F2=-4.151287ppm, MI=0.10cm, MAXI=10000.00cm, PC=1.000
      </PeakPickDetails>
    </PeakList1DHeader>
    <Peak1D F1="7.196205" intensity="1.821289e+00" type="0"/>
    <Peak1D F1="6.566676" intensity="2.184208e+00" type="0"/>
    <Peak1D F1="6.547188" intensity="4.469528e+00" type="0"/>
    <Peak1D F1="6.506647" intensity="4.917272e+00" type="0"/>
    <Peak1D F1="6.487160" intensity="2.391310e+00" type="0"/>
    <Peak1D F1="3.738491" intensity="3.375154e-01" type="0"/>
    <Peak1D F1="3.504523" intensity="1.500000e+01" type="0"/>
    <Peak1D F1="3.418307" intensity="1.684754e-01" type="0"/>
    <Peak1D F1="2.447695" intensity="1.410742e+01" type="0"/>
    <Peak1D F1="2.286194" intensity="1.063114e-01" type="0"/>
    <Peak1D F1="2.117419" intensity="3.001759e+00" type="0"/>
    <Peak1D F1="1.531830" intensity="3.842021e+00" type="0"/>
    <Peak1D F1="1.528449" intensity="6.712512e+00" type="0"/>
    <Peak1D F1="1.524974" intensity="3.894599e+00" type="0"/>
    <Peak1D F1="1.506436" intensity="1.105706e-01" type="0"/>
    <Peak1D F1="1.480350" intensity="7.920564e+00" type="0"/>
    <Peak1D F1="1.365439" intensity="1.007279e-01" type="0"/>
    <Peak1D F1="1.351683" intensity="1.158081e-01" type="0"/>
    <Peak1D F1="1.321490" intensity="1.093243e-01" type="0"/>
    <Peak1D F1="1.263200" intensity="2.180060e-01" type="0"/>
    <Peak1D F1="1.214170" intensity="4.617762e-01" type="0"/>
    <Peak1D F1="1.209812" intensity="9.676408e-01" type="0"/>
    <Peak1D F1="1.185685" intensity="1.950604e+00" type="0"/>
    <Peak1D F1="0.826017" intensity="1.880656e-01" type="0"/>
    <Peak1D F1="0.823414" intensity="1.883217e-01" type="0"/>
    <Peak1D F1="0.809988" intensity="3.770641e-01" type="0"/>
    <Peak1D F1="0.804263" intensity="2.263716e-01" type="0"/>
    <Peak1D F1="0.799770" intensity="2.237206e-01" type="0"/>
    <Peak1D F1="0.792353" intensity="2.423038e-01" type="0"/>
    <Peak1D F1="0.782783" intensity="2.727849e-01" type="0"/>
    <Peak1D F1="0.774177" intensity="2.579564e-01" type="0"/>
    <Peak1D F1="0.759215" intensity="2.357777e-01" type="0"/>
    <Peak1D F1="-0.000156" intensity="6.517611e-01" type="0"/>
  </PeakList1D>
</PeakList>
