# Supplementary material for: Dearomatization of Aromatic Carbonyl Compounds by Photocycloaddition Reactions to 1,1-Dimethylallene
Source: Org Lett. 2026 Mar 2;28(10):3331–5. doi: 10.1021/acs.orglett.6c00429 (PMC12993915; doi:10.1021/acs.orglett.6c00429)
Supplement: Supplementary file 1 [file ol6c00429_si_001.zip › 02d/1H NMR/scon2]

##TITLE= Parameter file, TopSpin 4.5.0
##JCAMPDX= 5.0
##DATATYPE= Parameter Values
##NPOINTS= 1	$$ modification sequence number
##ORIGIN= Bruker BioSpin GmbH & Co. KG
##OWNER= nmsu
$$ 2025-10-10 21:46:20.462 +0200  nmsu@AV_400
$$ C:/data/akbach/nmr/LO088-ac/15/scon2
$$ process C:\Bruker\TopSpin4.5.0\prog\mod\acqdataserver.exe
##$BLKTR= (0..32)
3 3 3 3 3 3 3 3 3 3 3 3 3 3 3 3 3 3 3 3 3 3 3 3 3 3 3 3 3 3 3 3 3
##$DE1= 4.5
##$DEADC= 0.5
##$DEPA= 4.5
##$DERX= 1.5
##$GRADPRE= (0..1)
10 10
##$HD_BLKTR= (0..32)
1 1 1 1 1 1 1 1 1 1 1 1 1 1 1 1 1 1 1 1 1 1 1 1 1 1 1 1 1 1 1 1 1
##$HD_DE1= 5
##$HD_DEADC= 0
##$HD_DEPA= 2.5
##$HD_DERX= 0
##END=
