# Supplementary material for: Dearomatization of Aromatic Carbonyl Compounds by Photocycloaddition Reactions to 1,1-Dimethylallene
Source: Org Lett. 2026 Mar 2;28(10):3331–5. doi: 10.1021/acs.orglett.6c00429 (PMC12993915; doi:10.1021/acs.orglett.6c00429)
Supplement: Supplementary file 1 [file ol6c00429_si_001.zip › 02d/1H NMR/shimvalues]

# Fri Oct 10 19:47:52 2025
#$$PROBEIDENTIFIER=Z163739_1159
#$$PROBENAME=PI HR-BBO400S1-BBF/H/D-5.0-Z SP
#$$MAGNETID=BZH251-400-70I
#$$CRYOSTATID=D315-54-7470
#$$SHIMID=292722
#
# Active Shim Gradients
#
Z           		2680            
Z2          		1665            
Z3          		1520            
Z4          		-2274           
Z5          		-498            
Z6          		419             
Z7          		4101            
Z8          		6207            
X           		-264            
XZ          		1391            
XZ2         		-1122           
XZ3         		-688            
XZ4         		1198            
XZ5         		-1033           
Y           		166             
YZ          		14300           
YZ2         		4887            
YZ3         		-993            
YZ4         		-2113           
YZ5         		2127            
XY          		2520            
XYZ         		282             
XYZ2        		-420            
XYZ3        		5740            
XYZ4        		561             
XYZ5        		-28285          
(X2-Y2)     		-16393          
(X2-Y2)Z    		-365            
(X2-Y2)Z2   		-1524           
(X2-Y2)Z3   		-1708           
(X2-Y2)Z4   		7017            
(X2-Y2)Z5   		2565            
X3          		2144            
X3Z         		174             
Y3          		-446            
Y3Z         		438             
#
# Lock Parameter
#
FIELD		5575.761
LOCKPHASE		 227.825
LOCKPOWER		 -27.000
LOCKGAIN		 130.992
LOCKDC		 -75.000
LOCKSHIFT		   7.240
LOOPGAIN		 -12.000
LOOPTIME		   0.400
LOOPFILTER		 100.000
#
IEEE64_VERSION_CODE 1
#
# Shim currents 
#
SHIM_SETTING [ 1]     1917.17674343
SHIM_SETTING [ 2]    -1704.83002742
SHIM_SETTING [ 3]    -1158.16061295
SHIM_SETTING [ 4]     7428.84864256
SHIM_SETTING [ 5]    -4237.57644894
SHIM_SETTING [ 6]    -2672.39630674
SHIM_SETTING [ 7]     9053.83811040
SHIM_SETTING [ 8]      243.32991291
SHIM_SETTING [ 9]     1197.57543004
SHIM_SETTING [10]    -1020.03541687
SHIM_SETTING [11]        0.00000000
SHIM_SETTING [12]     -884.97975695
SHIM_SETTING [13]       -7.97997480
SHIM_SETTING [14]      955.76996468
SHIM_SETTING [15]     -221.10441360
SHIM_SETTING [16]    -1042.39559825
SHIM_SETTING [17]      385.22459290
SHIM_SETTING [18]    -1861.75881374
SHIM_SETTING [19]     -134.36384730
SHIM_SETTING [20]     2410.82473649
SHIM_SETTING [21]    -9742.82761522
SHIM_SETTING [22]    -8001.46082498
SHIM_SETTING [23]   -20612.14018054
SHIM_SETTING [24]   -23975.04210675
SHIM_SETTING [25]     -187.95631837
SHIM_SETTING [26]    -1739.00494676
SHIM_SETTING [27]     1124.38401142
SHIM_SETTING [28]    17892.99124923
SHIM_SETTING [29]   -20983.03294514
SHIM_SETTING [30]    23980.43354030
SHIM_SETTING [31]     7441.23710173
SHIM_SETTING [32]   -10388.86098672
SHIM_SETTING [33]    -2343.44153393
SHIM_SETTING [34]     5284.15413496
SHIM_SETTING [35]   -10632.80192595
SHIM_SETTING [36]    15166.20194829
SHIM_SETTING [37]    -6991.69743139
SHIM_SETTING [38]      925.12670397
SHIM_SETTING [39]    -9193.47112243
SHIM_SETTING [40]        0.00000000
