# Supplementary material for: Dearomatization of Aromatic Carbonyl Compounds by Photocycloaddition Reactions to 1,1-Dimethylallene
Source: Org Lett. 2026 Mar 2;28(10):3331–5. doi: 10.1021/acs.orglett.6c00429 (PMC12993915; doi:10.1021/acs.orglett.6c00429)
Supplement: Supplementary file 1 [file ol6c00429_si_001.zip › 02d/1H NMR/topshimreport]

New TopShim run:

version = topshim 4.5.0
date = 2025-10-10
time = 21:44:46.475
command = topshim 

FINE SHIMMING

Parameters:

probe = Z163739_1159
solvent = CDCl3
shim nucleus = 2H
nucleus optimised for = 1H
o1p (from lock) = 7.24 ppm

Results:


1D Shimming:
Iteration 1: LSQ Before= 0.900 Hz, Target= 0.459 Hz, After= 0.513 Hz
Iteration 2: LSQ Before= 0.513 Hz, Target= 0.478 Hz
Shim succeeded

Lineshape quality factor (1D spectrum, spinning) =  0.513 Hz (FWHM = 0.36 Hz)

shim changes: 
Z	-1
Z2	+1
Z3	-16
Z4	-24
Z5	+29

duration = 1 min 17 sec
completed successfully
finished Fri Oct 10 21:46:04 2025


========================================================================
