# Supplementary material for: Dearomatization of Aromatic Carbonyl Compounds by Photocycloaddition Reactions to 1,1-Dimethylallene
Source: Org Lett. 2026 Mar 2;28(10):3331–5. doi: 10.1021/acs.orglett.6c00429 (PMC12993915; doi:10.1021/acs.orglett.6c00429)
Supplement: Supplementary file 1 [file ol6c00429_si_001.zip › 04a/13C NMR/audita.txt]

##TITLE= Audit trail, TopSpin 4.5.0
##JCAMPDX= 5.01
##ORIGIN= Bruker BioSpin GmbH & Co. KG
##OWNER= root
$$ /root/.topspin-BladeEpu/local_acqu/LO038-ac-13C/11/audita.txt
##AUDIT TRAIL=  $$ (NUMBER, WHEN, WHO, WHERE, PROCESS, VERSION, WHAT)
(   1,<2025-11-02T21:38:35.317+0000>,<AV_NEO_600\nmrsu>,<AV_NEO_600>,<go4>,<TopSpin 4.5.0>,
      <acquisition in progress>)
$$ C:/data/akbach/nmr/LO038-ac-13C/11/audita.txt
(   2,<2025-11-02T22:31:05.767+0000>,<AV_NEO_600\nmrsu>,<AV_NEO_600>,<go4>,<TopSpin 4.5.0>,
      <created by zg on 'Avance' (AV_NEO_600) by user 'AV_NEO_600\nmrsu'
       on data set with UUID '5bc02512-db38-44a5-8e1a-8c6e43f9ea98'
       started at 2025-11-02 21:38:35.317 +0000, POWCHK enabled, PULCHK disabled,
       completed at 2025-11-02 22:31:05.766 +0000
       configuration hash MD5:
       08 CB B4 97 FC 09 B4 2E 13 D9 C1 98 05 E2 A4 E1
       double data hash MD5: 64K
       98 B8 4A FC E1 B9 72 59 68 F5 A8 7C 49 B3 FE 37>)
(   3,<2025-11-02T23:31:06.157+0100>,<nmrsu>,<AV_NEO_600>,<xwish3>,<TopSpin 4.5.0>,
      <ICON-NMR User ID: akbach
       double data hash MD5: 64K
       98 B8 4A FC E1 B9 72 59 68 F5 A8 7C 49 B3 FE 37>)
##END=

$$ hash MD5
$$ 2B 0D D6 88 F2 14 50 41 FB 27 16 B6 ED F4 A2 D9
