# Supplementary material for: Dearomatization of Aromatic Carbonyl Compounds by Photocycloaddition Reactions to 1,1-Dimethylallene
Source: Org Lett. 2026 Mar 2;28(10):3331–5. doi: 10.1021/acs.orglett.6c00429 (PMC12993915; doi:10.1021/acs.orglett.6c00429)
Supplement: Supplementary file 1 [file ol6c00429_si_001.zip › 04a/13C NMR/shimvalues]

# Sun Nov  2 22:31:05 2025
#$$PROBEIDENTIFIER=Z151574_0228
#$$PROBENAME=PI HR-BBO500S1-BBF/H/D-5.0-Z SP
#$$MAGNETID=BZH10350072A
#$$CRYOSTATID=D430-54-12673
#$$SHIMID=292722
#
# Active Shim Gradients
#
Z           		8337            
Z2          		1688            
Z3          		843             
Z4          		1555            
Z5          		3863            
Z6          		3838            
Z7          		26820           
Z8          		469             
X           		1045            
XZ          		6720            
XZ2         		-2261           
XZ3         		642             
XZ4         		1651            
XZ5         		7994            
Y           		834             
YZ          		-729            
YZ2         		-3294           
YZ3         		1956            
YZ4         		4592            
YZ5         		2086            
XY          		148             
XYZ         		127             
XYZ2        		-2251           
XYZ3        		-3941           
XYZ4        		7737            
XYZ5        		1260            
(X2-Y2)     		818             
(X2-Y2)Z    		-1836           
(X2-Y2)Z2   		1067            
(X2-Y2)Z3   		-4717           
(X2-Y2)Z4   		-10149          
(X2-Y2)Z5   		22899           
X3          		-6012           
X3Z         		6245            
Y3          		-1751           
Y3Z         		-235            
#
# Lock Parameter
#
FIELD		6361.516
LOCKPHASE		  63.830
LOCKPOWER		 -27.000
LOCKGAIN		 128.193
LOCKDC		 -75.000
LOCKSHIFT		   7.240
LOOPGAIN		 -12.000
LOOPTIME		   0.400
LOOPFILTER		 100.000
#
IEEE64_VERSION_CODE 1
#
# Shim currents 
#
SHIM_SETTING [ 1]     8179.61998008
SHIM_SETTING [ 2]      887.77026134
SHIM_SETTING [ 3]   -10984.44885333
SHIM_SETTING [ 4]    -4430.51647024
SHIM_SETTING [ 5]     1602.90044464
SHIM_SETTING [ 6]      518.22016455
SHIM_SETTING [ 7]    36406.66028594
SHIM_SETTING [ 8]   -23290.00969879
SHIM_SETTING [ 9]     9735.08903402
SHIM_SETTING [10]    -5253.65651573
SHIM_SETTING [11]        0.00000000
SHIM_SETTING [12]    -1515.99460923
SHIM_SETTING [13]    -1985.13535739
SHIM_SETTING [14]    -5945.04296495
SHIM_SETTING [15]     9761.98640705
SHIM_SETTING [16]   -10389.92507899
SHIM_SETTING [17]     5216.68191736
SHIM_SETTING [18]    -3507.58458283
SHIM_SETTING [19]    12090.88378430
SHIM_SETTING [20]    -7185.64341784
SHIM_SETTING [21]    -1686.28183024
SHIM_SETTING [22]    -4543.21675657
SHIM_SETTING [23]    19539.18927138
SHIM_SETTING [24]      831.91734548
SHIM_SETTING [25]    10507.12261522
SHIM_SETTING [26]   -25036.71363106
SHIM_SETTING [27]      113.03737649
SHIM_SETTING [28]     2015.52925427
SHIM_SETTING [29]     3560.98425259
SHIM_SETTING [30]     8867.48698605
SHIM_SETTING [31]    -3470.29410883
SHIM_SETTING [32]    -1511.49979961
SHIM_SETTING [33]     -976.99750416
SHIM_SETTING [34]     3849.63153143
SHIM_SETTING [35]    -2937.25967784
SHIM_SETTING [36]    -8943.19964050
SHIM_SETTING [37]     1591.74311030
SHIM_SETTING [38]     8270.44959073
SHIM_SETTING [39]      208.32774765
SHIM_SETTING [40]        0.00000000
