# Supplementary material for: Dearomatization of Aromatic Carbonyl Compounds by Photocycloaddition Reactions to 1,1-Dimethylallene
Source: Org Lett. 2026 Mar 2;28(10):3331–5. doi: 10.1021/acs.orglett.6c00429 (PMC12993915; doi:10.1021/acs.orglett.6c00429)
Supplement: Supplementary file 1 [file ol6c00429_si_001.zip › 04a/13C NMR/specpar]

##TITLE= Parameter file, TopSpin 4.5.0
##JCAMPDX= 5.0
##DATATYPE= Parameter Values
##NPOINTS= 4	$$ modification sequence number
##ORIGIN= Bruker BioSpin GmbH & Co. KG
##OWNER= nmrsu
$$ 2025-11-02 22:38:35.418 +0100  nmrsu@AV_NEO_600
$$ C:/data/akbach/nmr/LO038-ac-13C/11//specpar
$$ process C:\Bruker\TopSpin4.5.0\prog\mod\acqdataserver.exe
##$ANCIEN= (0..7)
0 0 0 0 0 0 0 0
##$BF1= 100.13
##$BF2= 100.13
##$BF3= 100.13
##$DEC= 1
##$DECB= 1
##$DEF19F= yes
##$DEFRSEL= yes
##$HPMOD= (0..32)
0 0 0 0 0 0 0 0 0 0 0 0 0 0 0 0 0 0 0 0 0 0 0 0 0 0 0 0 0 0 0 0 0
##$HPPRECH= (0..32)
-1 -1 -1 -1 -1 -1 -1 -1 -1 -1 -1 -1 -1 -1 -1 -1 -1 -1 -1 -1 -1 -1 -1 -1
-1 -1 -1 -1 -1 -1 -1 -1 -1
##$HPSELECT= yes
##$LOCSW19F= -1
##$LOCSW2H= -1
##$NUC1= 0
##$NUC2= 0
##$NUC3= 12
##$NUC4= 0
##$NUC5= 0
##$NUC6= 0
##$NUC7= 0
##$NUC8= 0
##$NUCARR= (0..123)
500.16 500.16 76.777605274 533.490532358 381.016766362 73.603975738 194.381167075
70.281547901 53.735479853 160.471204358 125.765332032 36.143147107 50.680772659
67.803975331 470.620605418 39.484110874 132.30182304 30.617969616 130.325985974
99.367722499 202.468479187 38.3922816 49.005221654 40.79167416 23.339331197
29.019373229 12.810623088 33.660913046 121.497601795 28.196690054 28.204207459
49.867497494 131.556824717 28.271523994 123.985752749 16.194070445 118.673333318
44.694552682 132.619789757 142.063910909 31.294025885 120.045172166 152.532314726
17.447156304 85.640466182 95.388079421 26.096958355 125.309986368 135.075800429
19.24415616 48.290162909 163.654622726 21.676044115 24.508830317 46.496364077
122.420011872 32.595057082 33.279120912 112.577643322 23.033123242 25.81510319
15.937333315 22.88782176 20.24557151 23.275110653 106.111344768 111.00138408
109.363760208 109.598205206 163.646094998 178.218306614 186.512825011 119.691173923
64.816819747 130.890581587 157.79932463 100.069441978 139.095426298 41.232795274
65.601695827 49.688180131 55.582420685 65.99261088 70.650806026 153.148992
27.25872 16.805376 20.856672 17.205504 124.339776 54.917568 15.354912 20.156448
120.238464 17.205504 24.107712 106.734144 14.404608 41.463264 87.52452889
24.1127136 57.0382464 40.6680096 20.0414112 12.5890272 59.96718336 20.838601219
112.65903936 113.79440256 11.41530673 38.83942464 8.5927488 9.3579936 107.518314854
8.6477664 89.582767315 33.068493533 285.70739712 288.511484141 104.636467958
80.372150861 9.20994624 18.155808 100
##$NUCOFFS= (0..127)
<2H> <1H> <> <> <> <> <> <> <> <> <> <> <> <> <> <> <> <> <> <> <> <> <>
<> <> <> <> <> <> <> <> <> <> <> <> <> <> <> <> <> <> <> <> <> <> <> <>
<> <> <> <> <> <> <> <> <> <> <> <> <> <> <> <> <> <> <> <> <> <> <> <>
<> <> <> <> <> <> <> <> <> <> <> <> <> <> <> <> <> <> <> <> <> <> <> <>
<> <> <> <> <> <> <> <> <> <> <> <> <> <> <> <> <> <> <> <> <> <> <> <>
<> <> <> <> <> <> <> <> <>
##$OBS= 1
##$OFFS= (0..127)
0 0 0 0 0 0 0 0 0 0 0 0 0 0 0 0 0 0 0 0 0 0 0 0 0 0 0 0 0 0 0 0 0 0 0 0
0 0 0 0 0 0 0 0 0 0 0 0 0 0 0 0 0 0 0 0 0 0 0 0 0 0 0 0 0 0 0 0 0 0 0 0
0 0 0 0 0 0 0 0 0 0 0 0 0 0 0 0 0 0 0 0 0 0 0 0 0 0 0 0 0 0 0 0 0 0 0 0
0 0 0 0 0 0 0 0 0 0 0 0 0 0 0 0 0 0 0 0
##$OFFSF= (0..7)
0 0 0 0 0 0 0 0
##$OFFSH= (0..7)
0 0 0 0 0 0 0 0
##$OFFSX= (0..7)
0 0 0 0 0 0 0 0
##$OFFSXAS= (0..7)
0 0 0 0 0 0 0 0
##$OFSF1= 0
##$OFSF2= 0
##$OFSH1= 0
##$OFSH2= 0
##$OFSH3= 0
##$OFSX1= 0
##$OFSX2= 0
##$OFSY= 0
##$PACOIL= (0..32)
0 0 0 0 0 0 0 0 0 0 0 0 0 0 0 0 0 0 0 0 0 0 0 0 0 0 0 0 0 0 0 0 0
##$PRECHAN= (0..32)
-1 2 -1 0 1 -1 -1 -1 -1 -1 -1 -1 -1 -1 -1 -1 -1 -1 -1 -1 -1 -1 -1 -1 -1
-1 -1 -1 -1 -1 -1 -1 -1
##$RECPRE= (0..25)
-1 0 2 -1 -1 -1 -1 -1 -1 -1 -1 -1 -1 -1 -1 -1 -1 -1 -1 -1 -1 -1 -1 -1 -1
-1
##$RECPRFX= (0..32)
1 0 1 0 0 0 0 0 0 0 0 0 0 0 0 0 0 0 0 0 0 0 0 0 0 0 0 0 0 0 0 0 0
##$SFO1= 500.16
##$SFO2= 500.16
##$SFO3= 50.686702
##$SFO4= 500.162351
##$SFO5= 500.162351
##$SFO6= 500.162351
##$SFO7= 500.162351
##$SFO8= 500.162351
##$TY= (0..123)
0 0 0 0 0 0 0 0 0 0 0 0 0 0 0 0 0 0 0 0 0 0 0 0 0 0 0 0 0 0 0 0 0 0 0 0
0 0 0 0 0 0 0 0 0 0 0 0 0 0 0 0 0 0 0 0 0 0 0 0 0 0 0 0 0 0 0 0 0 0 0 0
0 0 0 0 0 0 0 0 0 0 0 0 0 0 0 0 0 0 0 0 0 0 0 0 0 0 0 0 0 0 0 0 0 0 0 0
0 0 0 0 0 0 0 0 0 0 0 0 0 0 0 0
##END=
