# Supplementary material for: Dearomatization of Aromatic Carbonyl Compounds by Photocycloaddition Reactions to 1,1-Dimethylallene
Source: Org Lett. 2026 Mar 2;28(10):3331–5. doi: 10.1021/acs.orglett.6c00429 (PMC12993915; doi:10.1021/acs.orglett.6c00429)
Supplement: Supplementary file 1 [file ol6c00429_si_001.zip › 04a/13C NMR/topshimreport]

New TopShim run:

version = topshim 4.5.0
date = 2025-11-02
time = 22:35:16.958
command = topshim 

FINE SHIMMING

Parameters:

probe = Z151574_0228
solvent = CDCl3
shim nucleus = 2H
nucleus optimised for = 13C
o1p (from lock) = 7.24 ppm

Results:


1D Shimming:
Iteration 1: LSQ Before= 4.030 Hz, Target= 0.360 Hz, After= 0.475 Hz
Iteration 2: LSQ Before= 0.475 Hz, Target= 0.344 Hz, After= 0.455 Hz
Iteration 3: LSQ Before= 0.455 Hz, Target= 0.411 Hz, After= 0.469 Hz
Iteration 4: LSQ Before= 0.469 Hz, Target= 0.359 Hz, After= 0.463 Hz
Iteration 5: LSQ Before= 0.463 Hz, Target= 0.407 Hz, After= 0.412 Hz
Shim succeeded

Lineshape quality factor (1D spectrum, spinning) =  0.412 Hz (FWHM = 0.25 Hz)

shim changes: 
Z	+50
Z2	+4
Z3	+35
Z4	+81
Z5	+37

duration = 3 min 13 sec
completed successfully
finished Sun Nov  2 22:38:29 2025


========================================================================
