# Supplementary material for: Dearomatization of Aromatic Carbonyl Compounds by Photocycloaddition Reactions to 1,1-Dimethylallene
Source: Org Lett. 2026 Mar 2;28(10):3331–5. doi: 10.1021/acs.orglett.6c00429 (PMC12993915; doi:10.1021/acs.orglett.6c00429)
Supplement: Supplementary file 1 [file ol6c00429_si_001.zip › 04a/1H NMR/audita.txt]

##TITLE= Audit trail, TOPSPIN		Version 3.2
##JCAMPDX= 5.01
##ORIGIN= Bruker BioSpin GmbH
##OWNER= nmrsu
$$ C:/data/akbach/LO038-ac-ls/1/audita.txt
##AUDIT TRAIL=  $$ (NUMBER, WHEN, WHO, WHERE, PROCESS, VERSION, WHAT)
(   1,<2025-07-30 20:17:06.664 +0200>,<nmrsu>,<AVIII300-HP>,<go>,<TOPSPIN 3.2>,
      <created by zg
	started at 2025-07-30 20:03:22.320 +0200,
	POWCHK enabled, PULCHK disabled,
       configuration hash MD5:
       FB C5 08 49 1C ED DC DC A5 DA 8E 69 99 88 09 4F
       data hash MD5: 64K
       10 F1 32 0A B1 2B FB 04 FC 3E 33 A5 39 CD 8F 90>)
(   2,<2025-07-30 20:17:06.945 +0200>,<nmrsu>,<AVIII300-HP>,<audit>,<TOPSPIN 3.2>,
      <user comment:
       ICON-NMR User ID: akbach
       data hash MD5: 64K
       10 F1 32 0A B1 2B FB 04 FC 3E 33 A5 39 CD 8F 90>)
##END=

$$ hash MD5
$$ C1 D0 20 F4 D3 88 28 2D 22 3C B6 15 FF 2B 1B E6
