# Supplementary material for: Dearomatization of Aromatic Carbonyl Compounds by Photocycloaddition Reactions to 1,1-Dimethylallene
Source: Org Lett. 2026 Mar 2;28(10):3331–5. doi: 10.1021/acs.orglett.6c00429 (PMC12993915; doi:10.1021/acs.orglett.6c00429)
Supplement: Supplementary file 1 [file ol6c00429_si_001.zip › 04a/1H NMR/shimvalues]

# Wed Jul 30 20:17:06 2025
#$$PROBEID=36
#$$PROBEINFO=5 mm PABBO BB-1H/D Z-GRD Z104275/0317
#$$PICSINFO=Z104275_0317_36.par
#$$SHIMID=313232
#
# Active Shim Gradients
#
Z           		-6697           
Z2          		1058            
Z3          		-6276           
Z4          		-4606           
Z5          		1141            
Z6          		15024           
X           		-1342           
XZ          		950             
XZ2         		-589            
XZ3         		666             
Y           		408             
YZ          		-810            
YZ2         		-5503           
YZ3         		1654            
XY          		1164            
XYZ         		2842            
(X2-Y2)     		1413            
(X2-Y2)Z    		3760            
X3          		6112            
Y3          		-4066           
#
# Lock Parameter
#
FIELD		2517.586
LOCKPHASE		47.000  
LOCKPOWER		-20.000 
LOCKGAIN		119.104 
LOCKDC		-75.000 
LOCKSHIFT		7.240   
LOOPGAIN		-10.000 
LOOPTIME		0.100   
LOOPFILTER		100.000 
#
IEEE64_VERSION_CODE 1
#
# Shim currents 
#
SHIM_SETTING [1 ]  -3247.85071004  
SHIM_SETTING [2 ]  523.87688136    
SHIM_SETTING [3 ]  -3301.27052430  
SHIM_SETTING [4 ]  -2423.01350542  
SHIM_SETTING [5 ]  600.27006361    
SHIM_SETTING [6 ]  -705.87400000   
SHIM_SETTING [7 ]  499.60200000    
SHIM_SETTING [8 ]  -309.86500000   
SHIM_SETTING [9 ]  743.25200000    
SHIM_SETTING [10]  612.34500000    
SHIM_SETTING [11]  214.43200000    
SHIM_SETTING [12]  -426.11800000   
SHIM_SETTING [13]  -2894.34400000  
SHIM_SETTING [14]  870.16200000    
SHIM_SETTING [15]  7902.46600000   
SHIM_SETTING [16]  1977.94800000   
SHIM_SETTING [17]  350.06800000    
SHIM_SETTING [18]  1494.86700000   
SHIM_SETTING [19]  3215.13900000   
SHIM_SETTING [20]  -2138.53100000  
