# Supplementary material for: Dearomatization of Aromatic Carbonyl Compounds by Photocycloaddition Reactions to 1,1-Dimethylallene
Source: Org Lett. 2026 Mar 2;28(10):3331–5. doi: 10.1021/acs.orglett.6c00429 (PMC12993915; doi:10.1021/acs.orglett.6c00429)
Supplement: Supplementary file 1 [file ol6c00429_si_001.zip › 04b/13C NMR/audita.txt]

##TITLE= Audit trail, TopSpin 3.6.2
##JCAMPDX= 5.01
##ORIGIN= Bruker BioSpin GmbH
##OWNER= nmrsu
$$ C:/data/akbach/nmr/LO069-13C/10/audita.txt
##AUDIT TRAIL=  $$ (NUMBER, WHEN, WHO, WHERE, PROCESS, VERSION, WHAT)
(   1,<2025-11-03 15:38:12.451 +0100>,<nmrsu>,<DESKTOP-905HGCL>,<go4>,<TopSpin 3.6.2>,
      <created by zg
	started at 2025-11-03 12:45:01.287 +0100,
	POWCHK enabled, PULCHK disabled,
       configuration hash MD5:
       B9 C8 D1 1A 25 47 CB 81 47 1A C7 B1 86 13 55 BA
       data hash MD5: 64K
       AB 92 0E 85 D6 86 75 69 78 37 7B 10 F3 F5 DF D8>)
(   2,<2025-11-03 15:38:12.594 +0100>,<nmrsu>,<DESKTOP-905HGCL>,<audit>,<TopSpin 3.6.2>,
      <user comment:
       ICON-NMR User ID: akbach
       data hash MD5: 64K
       AB 92 0E 85 D6 86 75 69 78 37 7B 10 F3 F5 DF D8>)
##END=

$$ hash MD5
$$ 1A CF 22 FE 18 75 CF BD 76 88 EA 70 DD D0 63 15
