# Supplementary material for: Dearomatization of Aromatic Carbonyl Compounds by Photocycloaddition Reactions to 1,1-Dimethylallene
Source: Org Lett. 2026 Mar 2;28(10):3331–5. doi: 10.1021/acs.orglett.6c00429 (PMC12993915; doi:10.1021/acs.orglett.6c00429)
Supplement: Supplementary file 1 [file ol6c00429_si_001.zip › 04b/13C NMR/shimvalues]

# Mon Nov 03 15:38:12 2025
#$$PROBEIDENTIFIER=Z124646_0001
#$$PROBENAME=CP QNP 500S2 F/P/C/SI-H-D-05 Z
#$$SHIMID=292722
#
# Active Shim Gradients
#
Z           		-1324           
Z2          		4572            
Z3          		-408            
Z4          		2915            
Z5          		1065            
Z6          		6227            
Z7          		-3600           
Z8          		0               
X           		-10442          
XZ          		-3739           
XZ2         		-2522           
XZ3         		3123            
XZ4         		-1432           
XZ5         		7803            
Y           		-7637           
YZ          		1925            
YZ2         		-1350           
YZ3         		1079            
YZ4         		732             
YZ5         		-21708          
XY          		-6880           
XYZ         		4087            
XYZ2        		2470            
XYZ3        		-172            
XYZ4        		-2460           
XYZ5        		0               
(X2-Y2)     		-373            
(X2-Y2)Z    		-3415           
(X2-Y2)Z2   		428             
(X2-Y2)Z3   		2857            
(X2-Y2)Z4   		-1769           
(X2-Y2)Z5   		0               
X3          		5705            
X3Z         		5229            
Y3          		3489            
Y3Z         		1054            
#
# Lock Parameter
#
FIELD		-8307.163
LOCKPHASE		264.000 
LOCKPOWER		-30.000 
LOCKGAIN		126.538 
LOCKDC		-75.000 
LOCKSHIFT		7.240   
LOOPGAIN		-12.000 
LOOPTIME		0.400   
LOOPFILTER		100.000 
#
IEEE64_VERSION_CODE 1
#
# Shim currents 
#
SHIM_SETTING [1 ]  -1088.32270002  
SHIM_SETTING [2 ]  3667.74732812   
SHIM_SETTING [3 ]  2546.80164961   
SHIM_SETTING [4 ]  -8261.49553429  
SHIM_SETTING [5 ]  3678.78652918   
SHIM_SETTING [6 ]  723.75209624    
SHIM_SETTING [7 ]  8130.46338020   
SHIM_SETTING [8 ]  14102.34516165  
SHIM_SETTING [9 ]  3600.46357730   
SHIM_SETTING [10]  4700.50739175   
SHIM_SETTING [11]  0.00000000      
SHIM_SETTING [12]  2435.45400000   
SHIM_SETTING [13]  4542.77800000   
SHIM_SETTING [14]  231.01100000    
SHIM_SETTING [15]  -11029.61433485 
SHIM_SETTING [16]  -14616.60133485 
SHIM_SETTING [17]  -10552.51000000 
SHIM_SETTING [18]  -4209.55300000  
SHIM_SETTING [19]  4069.93517618   
SHIM_SETTING [20]  -14625.63082382 
SHIM_SETTING [21]  -1940.13100000  
SHIM_SETTING [22]  670.27000000    
SHIM_SETTING [23]  -3131.35400000  
SHIM_SETTING [24]  5296.21000000   
SHIM_SETTING [25]  562.36100000    
SHIM_SETTING [26]  -3624.45200000  
SHIM_SETTING [27]  5303.16000000   
SHIM_SETTING [28]  -12436.51300000 
SHIM_SETTING [29]  -4363.40800000  
SHIM_SETTING [30]  -5846.57800000  
SHIM_SETTING [31]  -12502.63500000 
SHIM_SETTING [32]  -3168.02300000  
SHIM_SETTING [33]  837.24500000    
SHIM_SETTING [34]  -7083.12300000  
SHIM_SETTING [35]  -3239.27300000  
SHIM_SETTING [36]  -9218.63400000  
SHIM_SETTING [37]  17963.87900000  
SHIM_SETTING [38]  -23245.46400000 
SHIM_SETTING [39]  -2490.54300000  
SHIM_SETTING [40]  0.00000000      
