# Supplementary material for: Dearomatization of Aromatic Carbonyl Compounds by Photocycloaddition Reactions to 1,1-Dimethylallene
Source: Org Lett. 2026 Mar 2;28(10):3331–5. doi: 10.1021/acs.orglett.6c00429 (PMC12993915; doi:10.1021/acs.orglett.6c00429)
Supplement: Supplementary file 1 [file ol6c00429_si_001.zip › 04b/1H NMR/audita.txt]

##TITLE= Audit trail, TopSpin 4.5.0
##JCAMPDX= 5.01
##ORIGIN= Bruker BioSpin GmbH & Co. KG
##OWNER= root
$$ /root/.topspin-BladeEpu/local_acqu/LO069-apTLC/10/audita.txt
##AUDIT TRAIL=  $$ (NUMBER, WHEN, WHO, WHERE, PROCESS, VERSION, WHAT)
(   1,<2025-09-22T08:03:26.403+0000>,<AV_400\nmsu>,<AV_400>,<go4>,<TopSpin 4.5.0>,
      <acquisition in progress>)
$$ C:/data/akbach/nmr/LO069-apTLC/10/audita.txt
(   2,<2025-09-22T08:04:58.240+0000>,<AV_400\nmsu>,<AV_400>,<go4>,<TopSpin 4.5.0>,
      <created by zg on 'Avance' (AV_400) by user 'AV_400\nmsu'
       on data set with UUID '271fdc0c-081d-4dea-ac6a-834a604003aa'
       started at 2025-09-22 08:03:26.403 +0000, POWCHK enabled, PULCHK disabled,
       completed at 2025-09-22 08:04:58.239 +0000
       configuration hash MD5:
       31 22 45 F3 59 28 2E DC 85 6B 89 3A 12 D7 7A 83
       double data hash MD5: 64K
       93 4F 01 29 5C 13 0F 08 B8 F4 61 A5 92 31 09 A8>)
(   3,<2025-09-22T10:04:58.355+0200>,<nmsu>,<AV_400>,<xwish3>,<TopSpin 4.5.0>,
      <ICON-NMR User ID: akbach
       double data hash MD5: 64K
       93 4F 01 29 5C 13 0F 08 B8 F4 61 A5 92 31 09 A8>)
##END=

$$ hash MD5
$$ 0C 9D 0F 0C 53 1B 01 5C 4E 1B 5F 6B 04 EF 44 9C
