# Supplementary material for: Dearomatization of Aromatic Carbonyl Compounds by Photocycloaddition Reactions to 1,1-Dimethylallene
Source: Org Lett. 2026 Mar 2;28(10):3331–5. doi: 10.1021/acs.orglett.6c00429 (PMC12993915; doi:10.1021/acs.orglett.6c00429)
Supplement: Supplementary file 1 [file ol6c00429_si_001.zip › 04b/1H NMR/pdata/1/auditp.txt]

##TITLE= Audit trail, TopSpin 4.5.0
##JCAMPDX= 5.01
##ORIGIN= Bruker BioSpin GmbH & Co. KG
##OWNER= nmsu
$$ C:/data/akbach/nmr/LO069-apTLC/10/pdata/1/auditp.txt
##AUDIT TRAIL=  $$ (NUMBER, WHEN, WHO, WHERE, PROCESS, VERSION, WHAT)
(   1,<2025-09-22T08:03:26.403+0000>,<AV_400\nmsu>,<AV_400>,<go4>,<TopSpin 4.5.0>,
      <acquisition in progress>)
$$ C:/data/akbach/nmr/LO069-apTLC/10/audita.txt
(   2,<2025-09-22T08:04:58.240+0000>,<AV_400\nmsu>,<AV_400>,<go4>,<TopSpin 4.5.0>,
      <created by zg on 'Avance' (AV_400) by user 'AV_400\nmsu'
       on data set with UUID '271fdc0c-081d-4dea-ac6a-834a604003aa'
       started at 2025-09-22 08:03:26.403 +0000, POWCHK enabled, PULCHK disabled,
       completed at 2025-09-22 08:04:58.239 +0000
       configuration hash MD5:
       31 22 45 F3 59 28 2E DC 85 6B 89 3A 12 D7 7A 83
       double data hash MD5: 64K
       93 4F 01 29 5C 13 0F 08 B8 F4 61 A5 92 31 09 A8>)
(   3,<2025-09-22T10:04:58.355+0200>,<nmsu>,<AV_400>,<xwish3>,<TopSpin 4.5.0>,
      <ICON-NMR User ID: akbach
       double data hash MD5: 64K
       93 4F 01 29 5C 13 0F 08 B8 F4 61 A5 92 31 09 A8>)
(   4,<2025-09-22T10:05:00.419+0200>,<nmsu>,<AV_400>,<proc1d>,<TopSpin 4.5.0>,
      <Start of raw data processing
       ef LB = 0.3 FT_mod = 6 PKNL = 1 SI = 64K
       fid double data hash MD5: 64K
       93 4F 01 29 5C 13 0F 08 B8 F4 61 A5 92 31 09 A8
       data hash MD5: 64K
       FF 90 7A 61 0C B6 0F 0D 6C 77 31 A0 41 50 10 5F>)
$$ C:/data/akbach/nmr/LO069-apTLC/10/pdata/1/auditp.txt
(   5,<2025-09-22T10:05:00.874+0200>,<nmsu>,<AV_400>,<proc1d>,<TopSpin 4.5.0>,
      <apk0
       data hash MD5: 64K
       BF FA 53 78 74 FF 69 EB 92 32 D4 7D A6 7D B7 DF>)
(   6,<2025-09-22T10:05:00.968+0200>,<nmsu>,<AV_400>,<sref>,<TopSpin 4.5.0>,
      <sref
       data hash MD5: 64K
       BF FA 53 78 74 FF 69 EB 92 32 D4 7D A6 7D B7 DF>)
(   7,<2025-09-22T10:05:01.015+0200>,<nmsu>,<AV_400>,<proc1d>,<TopSpin 4.5.0>,
      <abs ABSG = 5
       data hash MD5: 64K
       1D BE 47 FF 60 FE DB 3B 9A 79 9B C0 2F D9 C0 F1>)
(   8,<2025-09-22T10:05:01.093+0200>,<nmsu>,<AV_400>,<peak>,<TopSpin 4.5.0>,
      <1D Peak picking
       data hash MD5: 64K
       1D BE 47 FF 60 FE DB 3B 9A 79 9B C0 2F D9 C0 F1>)
(   9,<2025-09-22T10:05:01.250+0200>,<nmsu>,<AV_400>,<xwish3>,<TopSpin 4.5.0>,
      <ICON-NMR User ID: akbach
       data hash MD5: 64K
       1D BE 47 FF 60 FE DB 3B 9A 79 9B C0 2F D9 C0 F1>)
##END=

$$ hash MD5
$$ 2E 6A 4F 76 A0 95 04 18 B9 8B FF 09 46 71 46 10
