# Supplementary material for: Dearomatization of Aromatic Carbonyl Compounds by Photocycloaddition Reactions to 1,1-Dimethylallene
Source: Org Lett. 2026 Mar 2;28(10):3331–5. doi: 10.1021/acs.orglett.6c00429 (PMC12993915; doi:10.1021/acs.orglett.6c00429)
Supplement: Supplementary file 1 [file ol6c00429_si_001.zip › 04b/1H NMR/pdata/1/intrng]

P 0
7.316051   7.056096
5.539485   5.348268
5.347956   5.169237
3.614194   3.252694
2.742158   2.507511
2.501575   1.994163
1.936673   1.614541
1.614229   1.279600
1.279287   1.084633
1.084321   0.857798
0.857485   0.623464
0.110115   -0.110784
