# Supplementary material for: Dearomatization of Aromatic Carbonyl Compounds by Photocycloaddition Reactions to 1,1-Dimethylallene
Source: Org Lett. 2026 Mar 2;28(10):3331–5. doi: 10.1021/acs.orglett.6c00429 (PMC12993915; doi:10.1021/acs.orglett.6c00429)
Supplement: Supplementary file 1 [file ol6c00429_si_001.zip › 04b/1H NMR/pdata/1/peaklist.xml]

<?xml version="1.0" encoding="UTF-8"?>
<PeakList>
  <PeakList1D>
    <PeakList1DHeader creator="nmsu" date="2025-09-22T10:05:01.109+02:00" expNo="10" name="LO069-apTLC" owner="" procNo="1" source="C:/data/akbach/nmr">
      <PeakPickDetails>F1=16.320425ppm, F2=-4.156019ppm, MI=0.10cm, MAXI=10000.00cm, PC=1.000
      </PeakPickDetails>
    </PeakList1DHeader>
    <Peak1D F1="7.450287" intensity="1.415229e-01" type="0"/>
    <Peak1D F1="7.191611" intensity="2.706868e+01" type="0"/>
    <Peak1D F1="6.927803" intensity="1.456833e-01" type="0"/>
    <Peak1D F1="5.297802" intensity="1.352264e-01" type="0"/>
    <Peak1D F1="3.507836" intensity="1.071510e+00" type="0"/>
    <Peak1D F1="2.218360" intensity="1.050722e+00" type="0"/>
    <Peak1D F1="1.479094" intensity="1.500000e+01" type="0"/>
    <Peak1D F1="1.450943" intensity="1.639245e-01" type="0"/>
    <Peak1D F1="1.448303" intensity="1.690953e-01" type="0"/>
    <Peak1D F1="1.445779" intensity="1.492322e-01" type="0"/>
    <Peak1D F1="1.184501" intensity="6.168959e-01" type="0"/>
    <Peak1D F1="1.132782" intensity="2.728081e-01" type="0"/>
    <Peak1D F1="1.115580" intensity="4.865403e-01" type="0"/>
    <Peak1D F1="1.098340" intensity="2.434766e-01" type="0"/>
    <Peak1D F1="0.971745" intensity="7.084988e-01" type="0"/>
    <Peak1D F1="0.891223" intensity="6.598192e-01" type="0"/>
    <Peak1D F1="-0.000156" intensity="6.738394e-01" type="0"/>
  </PeakList1D>
</PeakList>
