# Supplementary material for: Dearomatization of Aromatic Carbonyl Compounds by Photocycloaddition Reactions to 1,1-Dimethylallene
Source: Org Lett. 2026 Mar 2;28(10):3331–5. doi: 10.1021/acs.orglett.6c00429 (PMC12993915; doi:10.1021/acs.orglett.6c00429)
Supplement: Supplementary file 1 [file ol6c00429_si_001.zip › 04b/1H NMR/shimvalues]

# Mon Sep 22 08:04:57 2025
#$$PROBEIDENTIFIER=Z163739_1159
#$$PROBENAME=PI HR-BBO400S1-BBF/H/D-5.0-Z SP
#$$MAGNETID=BZH251-400-70I
#$$CRYOSTATID=D315-54-7470
#$$SHIMID=292722
#
# Active Shim Gradients
#
Z           		2649            
Z2          		1630            
Z3          		1474            
Z4          		-2241           
Z5          		-627            
Z6          		706             
Z7          		4198            
Z8          		5245            
X           		-223            
XZ          		1403            
XZ2         		-1145           
XZ3         		-684            
XZ4         		1349            
XZ5         		-1583           
Y           		157             
YZ          		14260           
YZ2         		4889            
YZ3         		-899            
YZ4         		-2188           
YZ5         		1829            
XY          		2516            
XYZ         		277             
XYZ2        		-642            
XYZ3        		6000            
XYZ4        		1138            
XYZ5        		-30112          
(X2-Y2)     		-16401          
(X2-Y2)Z    		-253            
(X2-Y2)Z2   		-1557           
(X2-Y2)Z3   		-2143           
(X2-Y2)Z4   		7016            
(X2-Y2)Z5   		5007            
X3          		2360            
X3Z         		-64             
Y3          		-254            
Y3Z         		460             
#
# Lock Parameter
#
FIELD		5619.299
LOCKPHASE		 226.827
LOCKPOWER		 -27.000
LOCKGAIN		 133.126
LOCKDC		 -75.000
LOCKSHIFT		   7.240
LOOPGAIN		 -12.000
LOOPTIME		   0.400
LOOPFILTER		 100.000
#
IEEE64_VERSION_CODE 1
#
# Shim currents 
#
SHIM_SETTING [ 1]     1906.58590907
SHIM_SETTING [ 2]    -1338.23528232
SHIM_SETTING [ 3]    -1374.90004708
SHIM_SETTING [ 4]     6161.46432555
SHIM_SETTING [ 5]    -3874.57964748
SHIM_SETTING [ 6]    -2008.53542826
SHIM_SETTING [ 7]     8443.74790635
SHIM_SETTING [ 8]     -330.03899834
SHIM_SETTING [ 9]     1203.11205260
SHIM_SETTING [10]     -950.87964170
SHIM_SETTING [11]        0.00000000
SHIM_SETTING [12]     -713.71253683
SHIM_SETTING [13]      205.50231061
SHIM_SETTING [14]     1175.75788975
SHIM_SETTING [15]     -291.80653900
SHIM_SETTING [16]     -760.58594880
SHIM_SETTING [17]      170.02162605
SHIM_SETTING [18]    -1835.36023601
SHIM_SETTING [19]     -537.27534502
SHIM_SETTING [20]     3099.52007806
SHIM_SETTING [21]    -9271.20793368
SHIM_SETTING [22]    -8551.84694587
SHIM_SETTING [23]   -19423.30255282
SHIM_SETTING [24]   -25129.32199575
SHIM_SETTING [25]     1848.37727660
SHIM_SETTING [26]    -3767.35350830
SHIM_SETTING [27]     1113.42057071
SHIM_SETTING [28]    17781.09007169
SHIM_SETTING [29]   -22080.17429929
SHIM_SETTING [30]    26020.84625817
SHIM_SETTING [31]     7326.00400062
SHIM_SETTING [32]   -10381.23721595
SHIM_SETTING [33]    -2651.56206040
SHIM_SETTING [34]     5679.92513028
SHIM_SETTING [35]   -11830.56780590
SHIM_SETTING [36]    15527.65706282
SHIM_SETTING [37]    -6815.25948306
SHIM_SETTING [38]      623.41508638
SHIM_SETTING [39]    -8950.08256859
SHIM_SETTING [40]        0.00000000
