# Supplementary material for: Dearomatization of Aromatic Carbonyl Compounds by Photocycloaddition Reactions to 1,1-Dimethylallene
Source: Org Lett. 2026 Mar 2;28(10):3331–5. doi: 10.1021/acs.orglett.6c00429 (PMC12993915; doi:10.1021/acs.orglett.6c00429)
Supplement: Supplementary file 1 [file ol6c00429_si_001.zip › 04b/1H NMR/topshimreport]

New TopShim run:

version = topshim 4.5.0
date = 2025-09-22
time = 10:00:25.559
command = topshim 

FINE SHIMMING

Parameters:

probe = Z163739_1159
solvent = CDCl3
shim nucleus = 2H
nucleus optimised for = 1H
o1p (from lock) = 7.24 ppm

Results:


1D Shimming:
Iteration 1: LSQ Before= 4.343 Hz, Target= 0.598 Hz, After= 0.623 Hz
Iteration 2: LSQ Before= 0.623 Hz, Target= 0.465 Hz, After= 0.622 Hz
Iteration 3: LSQ Before= 0.622 Hz, Target= 0.758 Hz, After= 0.862 Hz
Iteration 4: LSQ Before= 0.862 Hz, Target= 0.500 Hz, After= 0.522 Hz
Shim succeeded

Lineshape quality factor (1D spectrum, spinning) =  0.522 Hz (FWHM = 0.36 Hz)

shim changes: 
Z	-138
Z2	+33
Z3	-38
Z4	+330
Z5	-223

duration = 2 min 43 sec
completed successfully
finished Mon Sep 22 10:03:08 2025


========================================================================
