# Supplementary material for: Dearomatization of Aromatic Carbonyl Compounds by Photocycloaddition Reactions to 1,1-Dimethylallene
Source: Org Lett. 2026 Mar 2;28(10):3331–5. doi: 10.1021/acs.orglett.6c00429 (PMC12993915; doi:10.1021/acs.orglett.6c00429)
Supplement: Supplementary file 1 [file ol6c00429_si_001.zip › 04c/13C NMR/adcInfo_TRX2.xml]

 <TRX channel="2">
	<summary>Optimal performance achieved</summary>
	<maxAdcModulation>
		<utcDate>08-18:24:55.159</utcDate>
		<adcModulationPercent>52</adcModulationPercent>
		<numScan>3</numScan>
		<numExp>0</numExp>
	</maxAdcModulation>
	<minAdcModulation>
		<utcDate>08-19:23:16.734</utcDate>
		<adcModulationPercent>46</adcModulationPercent>
		<numScan>1022</numScan>
		<numExp>0</numExp>
	</minAdcModulation>
	<adcOverflow>no</adcOverflow>
</TRX>
