# Supplementary material for: Dearomatization of Aromatic Carbonyl Compounds by Photocycloaddition Reactions to 1,1-Dimethylallene
Source: Org Lett. 2026 Mar 2;28(10):3331–5. doi: 10.1021/acs.orglett.6c00429 (PMC12993915; doi:10.1021/acs.orglett.6c00429)
Supplement: Supplementary file 1 [file ol6c00429_si_001.zip › 04c/13C NMR/audita.txt]

##TITLE= Audit trail, TopSpin 4.5.0
##JCAMPDX= 5.01
##ORIGIN= Bruker BioSpin GmbH & Co. KG
##OWNER= root
$$ /root/.topspin-BladeEpu/local_acqu/LO074-ac-final/11/audita.txt
##AUDIT TRAIL=  $$ (NUMBER, WHEN, WHO, WHERE, PROCESS, VERSION, WHAT)
(   1,<2026-01-08T18:24:30.369+0000>,<AV_400\nmsu>,<AV_400>,<go4>,<TopSpin 4.5.0>,
      <acquisition in progress>)
$$ C:/data/akbach/nmr/LO074-ac-final/11/audita.txt
(   2,<2026-01-08T19:23:24.939+0000>,<AV_400\nmsu>,<AV_400>,<go4>,<TopSpin 4.5.0>,
      <created by zg on 'Avance' (AV_400) by user 'AV_400\nmsu'
       on data set with UUID '5d942992-d35e-4b2c-b761-b415be02cb53'
       started at 2026-01-08 18:24:30.369 +0000, POWCHK enabled, PULCHK disabled,
       completed at 2026-01-08 19:23:24.938 +0000
       configuration hash MD5:
       D4 1E AF 87 EA 30 1C E2 C5 1D BF EA 36 65 FC 99
       double data hash MD5: 64K
       AB 1C 45 81 1E 5E 28 97 5A 22 41 3F 7B A6 1E 01>)
(   3,<2026-01-08T20:23:25.581+0100>,<nmsu>,<AV_400>,<xwish3>,<TopSpin 4.5.0>,
      <ICON-NMR User ID: akbach
       double data hash MD5: 64K
       AB 1C 45 81 1E 5E 28 97 5A 22 41 3F 7B A6 1E 01>)
##END=

$$ hash MD5
$$ E0 1A 96 9E 81 D7 AA 19 A2 4B 08 56 3C 60 6C EF
