# Supplementary material for: Dearomatization of Aromatic Carbonyl Compounds by Photocycloaddition Reactions to 1,1-Dimethylallene
Source: Org Lett. 2026 Mar 2;28(10):3331–5. doi: 10.1021/acs.orglett.6c00429 (PMC12993915; doi:10.1021/acs.orglett.6c00429)
Supplement: Supplementary file 1 [file ol6c00429_si_001.zip › 04c/13C NMR/pdata/1/auditp.txt]

##TITLE= Audit trail, TopSpin 4.5.0
##JCAMPDX= 5.01
##ORIGIN= Bruker BioSpin GmbH & Co. KG
##OWNER= nmsu
$$ C:/data/akbach/nmr/LO074-ac-final/11/pdata/1/auditp.txt
##AUDIT TRAIL=  $$ (NUMBER, WHEN, WHO, WHERE, PROCESS, VERSION, WHAT)
(   1,<2026-01-08T18:24:30.369+0000>,<AV_400\nmsu>,<AV_400>,<go4>,<TopSpin 4.5.0>,
      <acquisition in progress>)
$$ C:/data/akbach/nmr/LO074-ac-final/11/audita.txt
(   2,<2026-01-08T19:23:24.939+0000>,<AV_400\nmsu>,<AV_400>,<go4>,<TopSpin 4.5.0>,
      <created by zg on 'Avance' (AV_400) by user 'AV_400\nmsu'
       on data set with UUID '5d942992-d35e-4b2c-b761-b415be02cb53'
       started at 2026-01-08 18:24:30.369 +0000, POWCHK enabled, PULCHK disabled,
       completed at 2026-01-08 19:23:24.938 +0000
       configuration hash MD5:
       D4 1E AF 87 EA 30 1C E2 C5 1D BF EA 36 65 FC 99
       double data hash MD5: 64K
       AB 1C 45 81 1E 5E 28 97 5A 22 41 3F 7B A6 1E 01>)
(   3,<2026-01-08T20:23:25.581+0100>,<nmsu>,<AV_400>,<xwish3>,<TopSpin 4.5.0>,
      <ICON-NMR User ID: akbach
       double data hash MD5: 64K
       AB 1C 45 81 1E 5E 28 97 5A 22 41 3F 7B A6 1E 01>)
(   4,<2026-01-08T20:23:26.270+0100>,<nmsu>,<AV_400>,<proc1d>,<TopSpin 4.5.0>,
      <Start of raw data processing
       ef LB = 1 FT_mod = 6 PKNL = 1 SI = 32K
       fid double data hash MD5: 64K
       AB 1C 45 81 1E 5E 28 97 5A 22 41 3F 7B A6 1E 01
       data hash MD5: 32K
       1D 2E 37 DB FD C9 44 DA 1B FA 41 EA 70 E2 AC 64>)
$$ C:/data/akbach/nmr/LO074-ac-final/11/pdata/1/auditp.txt
(   5,<2026-01-08T20:23:26.368+0100>,<nmsu>,<AV_400>,<proc1d>,<TopSpin 4.5.0>,
      <apk
       data hash MD5: 32K
       25 73 86 DA 7F F0 FF F9 52 85 61 88 DC 84 6B 7E>)
(   6,<2026-01-08T20:23:26.430+0100>,<nmsu>,<AV_400>,<sref>,<TopSpin 4.5.0>,
      <sref
       data hash MD5: 32K
       25 73 86 DA 7F F0 FF F9 52 85 61 88 DC 84 6B 7E>)
(   7,<2026-01-08T20:23:26.476+0100>,<nmsu>,<AV_400>,<proc1d>,<TopSpin 4.5.0>,
      <abs ABSG = 5
       data hash MD5: 32K
       70 29 30 99 99 40 80 76 4C A0 00 0E 30 67 6F AE>)
(   8,<2026-01-08T20:23:26.529+0100>,<nmsu>,<AV_400>,<peak>,<TopSpin 4.5.0>,
      <1D Peak picking
       data hash MD5: 32K
       70 29 30 99 99 40 80 76 4C A0 00 0E 30 67 6F AE>)
(   9,<2026-01-08T20:23:26.637+0100>,<nmsu>,<AV_400>,<xwish3>,<TopSpin 4.5.0>,
      <ICON-NMR User ID: akbach
       data hash MD5: 32K
       70 29 30 99 99 40 80 76 4C A0 00 0E 30 67 6F AE>)
##END=

$$ hash MD5
$$ E5 69 BA B7 B4 EA 2B 27 A6 D0 18 83 DF 27 11 01
