# Supplementary material for: Dearomatization of Aromatic Carbonyl Compounds by Photocycloaddition Reactions to 1,1-Dimethylallene
Source: Org Lett. 2026 Mar 2;28(10):3331–5. doi: 10.1021/acs.orglett.6c00429 (PMC12993915; doi:10.1021/acs.orglett.6c00429)
Supplement: Supplementary file 1 [file ol6c00429_si_001.zip › 04c/13C NMR/pdata/1/intrng]

P 0
139.522770   139.031894
125.034699   124.666542
77.621818   76.344096
64.952877   64.584720
55.402444   55.048725
34.042104   33.666728
32.056943   31.566066
31.349503   30.844189
30.627626   29.891312
26.671740   26.253052
26.202520   25.791050
25.603362   25.069173
25.061955   24.578297
