# Supplementary material for: Dearomatization of Aromatic Carbonyl Compounds by Photocycloaddition Reactions to 1,1-Dimethylallene
Source: Org Lett. 2026 Mar 2;28(10):3331–5. doi: 10.1021/acs.orglett.6c00429 (PMC12993915; doi:10.1021/acs.orglett.6c00429)
Supplement: Supplementary file 1 [file ol6c00429_si_001.zip › 04c/13C NMR/pdata/1/peaklist.xml]

<?xml version="1.0" encoding="UTF-8"?>
<PeakList>
  <PeakList1D>
    <PeakList1DHeader creator="nmsu" date="2026-01-08T20:23:26.561+01:00" expNo="11" name="LO074-ac-final" owner="" procNo="1" source="C:/data/akbach/nmr">
      <PeakPickDetails>F1=218.272324ppm, F2=-18.272329ppm, MI=0.00cm, MAXI=10000.00cm, PC=1.400
      </PeakPickDetails>
    </PeakList1DHeader>
    <Peak1D F1="202.822191" intensity="4.843860e+00" type="0"/>
    <Peak1D F1="156.540766" intensity="6.640011e+00" type="0"/>
    <Peak1D F1="139.224876" intensity="1.398792e+01" type="0"/>
    <Peak1D F1="125.252672" intensity="4.110278e+00" type="0"/>
    <Peak1D F1="124.815055" intensity="1.413315e+01" type="0"/>
    <Peak1D F1="80.751804" intensity="6.538321e+00" type="0"/>
    <Peak1D F1="77.343050" intensity="5.877476e+01" type="0"/>
    <Peak1D F1="77.228282" intensity="6.775517e+00" type="0"/>
    <Peak1D F1="77.025579" intensity="5.992252e+01" type="0"/>
    <Peak1D F1="76.708094" intensity="5.891232e+01" type="0"/>
    <Peak1D F1="64.755954" intensity="1.368485e+01" type="0"/>
    <Peak1D F1="55.237202" intensity="1.165836e+01" type="0"/>
    <Peak1D F1="43.013837" intensity="8.172832e+00" type="0"/>
    <Peak1D F1="33.869939" intensity="1.228536e+01" type="0"/>
    <Peak1D F1="31.743969" intensity="1.419708e+01" type="0"/>
    <Peak1D F1="31.035938" intensity="1.435319e+01" type="0"/>
    <Peak1D F1="30.399882" intensity="1.490520e+01" type="0"/>
    <Peak1D F1="29.705879" intensity="2.625735e+00" type="0"/>
    <Peak1D F1="26.447000" intensity="1.386531e+01" type="0"/>
    <Peak1D F1="25.967952" intensity="1.433949e+01" type="0"/>
    <Peak1D F1="25.427320" intensity="1.500000e+01" type="0"/>
    <Peak1D F1="24.782298" intensity="1.446646e+01" type="0"/>
    <Peak1D F1="22.697004" intensity="8.778773e-01" type="0"/>
    <Peak1D F1="14.128705" intensity="1.014135e+00" type="0"/>
  </PeakList1D>
</PeakList>
