# Supplementary material for: Dearomatization of Aromatic Carbonyl Compounds by Photocycloaddition Reactions to 1,1-Dimethylallene
Source: Org Lett. 2026 Mar 2;28(10):3331–5. doi: 10.1021/acs.orglett.6c00429 (PMC12993915; doi:10.1021/acs.orglett.6c00429)
Supplement: Supplementary file 1 [file ol6c00429_si_001.zip › 04c/13C NMR/shimvalues]

# Thu Jan  8 19:23:24 2026
#$$PROBEIDENTIFIER=Z163739_1159
#$$PROBENAME=PI HR-BBO400S1-BBF/H/D-5.0-Z SP
#$$MAGNETID=BZH251-400-70I
#$$CRYOSTATID=D315-54-7470
#$$SHIMID=292722
#
# Active Shim Gradients
#
Z           		3124            
Z2          		1728            
Z3          		1514            
Z4          		-2490           
Z5          		-166            
Z6          		2442            
Z7          		3573            
Z8          		-1018           
X           		-356            
XZ          		1463            
XZ2         		-2158           
XZ3         		-4107           
XZ4         		-1053           
XZ5         		2223            
Y           		350             
YZ          		14363           
YZ2         		6114            
YZ3         		3206            
YZ4         		-53             
YZ5         		-7608           
XY          		2560            
XYZ         		796             
XYZ2        		-1188           
XYZ3        		1690            
XYZ4        		3651            
XYZ5        		-832            
(X2-Y2)     		-16511          
(X2-Y2)Z    		-351            
(X2-Y2)Z2   		-1965           
(X2-Y2)Z3   		-6069           
(X2-Y2)Z4   		2774            
(X2-Y2)Z5   		9771            
X3          		1501            
X3Z         		-532            
Y3          		-695            
Y3Z         		-475            
#
# Lock Parameter
#
FIELD		5469.212
LOCKPHASE		 217.095
LOCKPOWER		 -27.000
LOCKGAIN		 130.919
LOCKDC		 -75.000
LOCKSHIFT		   7.240
LOOPGAIN		 -12.000
LOOPTIME		   0.400
LOOPFILTER		 100.000
#
IEEE64_VERSION_CODE 1
#
# Shim currents 
#
SHIM_SETTING [ 1]     2076.83826327
SHIM_SETTING [ 2]     1334.89496915
SHIM_SETTING [ 3]     -541.83432675
SHIM_SETTING [ 4]    -1623.24843659
SHIM_SETTING [ 5]     -108.23061811
SHIM_SETTING [ 6]      574.84172581
SHIM_SETTING [ 7]     3857.86152372
SHIM_SETTING [ 8]    -4358.50406511
SHIM_SETTING [ 9]     1310.79765241
SHIM_SETTING [10]     -845.48798340
SHIM_SETTING [11]        0.00000000
SHIM_SETTING [12]     -219.99751665
SHIM_SETTING [13]    -1169.90283197
SHIM_SETTING [14]      986.00249817
SHIM_SETTING [15]    -4598.34291875
SHIM_SETTING [16]    -1641.63385491
SHIM_SETTING [17]     7394.48155326
SHIM_SETTING [18]    -3213.90832372
SHIM_SETTING [19]     -742.84147026
SHIM_SETTING [20]       97.18935426
SHIM_SETTING [21]   -13313.45335328
SHIM_SETTING [22]    -9404.82136185
SHIM_SETTING [23]   -10984.96330410
SHIM_SETTING [24]   -24706.97129334
SHIM_SETTING [25]     -326.72158709
SHIM_SETTING [26]    -7573.01278699
SHIM_SETTING [27]      470.06107696
SHIM_SETTING [28]    21018.85923693
SHIM_SETTING [29]     4974.69501419
SHIM_SETTING [30]     2903.06017714
SHIM_SETTING [31]    -1571.14565584
SHIM_SETTING [32]    -8224.38968865
SHIM_SETTING [33]     3961.99717690
SHIM_SETTING [34]      364.20076072
SHIM_SETTING [35]    -1007.79410532
SHIM_SETTING [36]      563.84235924
SHIM_SETTING [37]     1064.12994427
SHIM_SETTING [38]    -4530.94172579
SHIM_SETTING [39]    -5519.55524208
SHIM_SETTING [40]        0.00000000
