# Supplementary material for: Dearomatization of Aromatic Carbonyl Compounds by Photocycloaddition Reactions to 1,1-Dimethylallene
Source: Org Lett. 2026 Mar 2;28(10):3331–5. doi: 10.1021/acs.orglett.6c00429 (PMC12993915; doi:10.1021/acs.orglett.6c00429)
Supplement: Supplementary file 1 [file ol6c00429_si_001.zip › 04c/13C NMR/topshimreport]

New TopShim run:

version = topshim 4.5.0
date = 2026-01-08
time = 19:22:32.180
command = topshim 

FINE SHIMMING

Parameters:

probe = Z163739_1159
solvent = CDCl3
shim nucleus = 2H
nucleus optimised for = 13C
o1p (from lock) = 7.24 ppm

Results:


1D Shimming:
Iteration 1: LSQ Before= 2.309 Hz, Target= 0.518 Hz, After= 0.683 Hz
Iteration 2: LSQ Before= 0.683 Hz, Target= 0.524 Hz, After= 0.529 Hz
Shim succeeded

Lineshape quality factor (1D spectrum, spinning) =  0.529 Hz (FWHM = 0.42 Hz)

shim changes: 
Z	+58
Z2	+34
Z3	+24
Z4	+276
Z5	+72

duration = 1 min 46 sec
completed successfully
finished Thu Jan  8 19:24:17 2026


========================================================================
