# Supplementary material for: Dearomatization of Aromatic Carbonyl Compounds by Photocycloaddition Reactions to 1,1-Dimethylallene
Source: Org Lett. 2026 Mar 2;28(10):3331–5. doi: 10.1021/acs.orglett.6c00429 (PMC12993915; doi:10.1021/acs.orglett.6c00429)
Supplement: Supplementary file 1 [file ol6c00429_si_001.zip › 04c/13C NMR/uxnmr.info]

CONFIGURATION INFORMATION
=========================

Path         : /opt/topspin/conf/instr/spect/uxnmr.info
Date         : Fri Dec 12 14:15:41 2025
Release      : TopSpin 4.5.0
Installed in : /opt/topspin
Host         : BladeEpu
OS           : CentOS Linux release 7.2.1511 (Core) 
SPECTR-OS    : Version 4.5.190.20250121
CPU          : Intel(R) Core(TM) i5-8400H CPU @ 2.50GHz (8 cores at 3876 MHz with Hyperthreading)
User         : root (root)
System       : Avance Neo 400 NMR spectrometer
1H-frequency : 400.30 MHz
Description  : Avance
Bruker Order : 5100502
Configured in: BladeEpu:/opt/topspin/conf/instr/spect

AQ-Rack:
- SCU: AV4I SCU SYSTEM CONTROL UNIT Z162978/02715 ECL 02.01
- {EPU}: AV4I SCU SYSTEM CONTROL UNIT Z162978/02715 ECL 02.01
- {GTU}: AV4I SCU SYSTEM CONTROL UNIT Z162978/02715 ECL 02.01
  Location: slot 7 in rack 1
  Connection: at IP 192.168.180.18 via PCIe #4
  Firmware Version: 20210312125813
  - Gradient resolution: 1.0 us
  Devices: MTD at /dev/mtd2, RTD at /dev/bbu/rtd4.4, GPROC at /dev/bbu/gproc4.7
  Sequencer: GCube, TCube
  - GCube1
  - TCube1
- TRX 1200: AV4 TRANSCEIVER 1200 Z148391/12232 ECL 03.02
  Location: slot 3 in rack 1
  Connection: at IP 192.168.180.38 via PCIe #9
  Firmware Version: 20210312121750
  Devices: MTD at /dev/mtd11, DRX at /dev/bbu/drx9.5, RTD at /dev/bbu/rtd9.4
  Sequencer: FCube
  - FCube1
- TRX 1200: AV4 TRANSCEIVER 1200 Z148391/12231 ECL 03.02
  Location: slot 4 in rack 1
  Connection: at IP 192.168.180.46 via PCIe #11
  Firmware Version: 20210312121750
  Devices: MTD at /dev/mtd20, DRX at /dev/bbu/drx11.5, RTD at /dev/bbu/rtd11.4
  Sequencer: FCube
  - FCube2
- PSM-A: AV4 PSM-A Z149510/04915 ECL 05.01
- HPPR/2 COVER2: HPPR/2 Cover2N Z178831/01367 ECL 00.00
  HPPR2: - HPPR/2 preamplifier connected via AqRack
      Type      : HPPR/2
      Controller: Cover/2
                  no LED display for tuning and matching
      Module  1 : HPLNA 1H19F (reflection meter with CRP-Bias capability)
                  PN=Z103203, SN=01972 from 20240920
      Module  2 : 2H
                  PN=Z003471, SN=01118 from 20240923
      Module  3 : XBB19F 2HP
                  PN=Z106984, SN=01099 from 20240930
  
- HPLNA 1H19F: HPLNA 1H MODULE 400 Z103203/01972 ECL 06.06
- 2H: HPPR/2 2H MODULE 400 Z003471/01118 ECL 07.00
- XBB19F 2HP: HPPR/2 XBB19F 2HP MODULE 400 Z106984/01099 ECL 07.02
- RACK: AV4I AQS CHASSIS Z175600/01740 ECL 04.01
- FANTRAY: AV4I AQS FAN TRAY Z175900/01889 ECL 00.00
- PSM-48V: AV4 PSM-48V Z149850/07948 ECL 02.00
- PSM-D: AV4 PSM-D Z149520/04604 ECL 01.02
- REF 1200: AV4 REFERENCE 1200 Z148270/04408 ECL 03.01


Transmitters at the spectrometer subnet:
----------------------------------------
BLA-W144061-001806 W144061/001806 ECL 40:
- TCP/IP address = 192.168.99.11
- Firmware VS    = 20220719
- Amplifier      = AV4 BLABBH500/100 200-600: W144061/001806 ECL 40
- Controller     = BLA CONTROL BOARD 7: W133936/030216 ECL 40
LTRX Z109888/04247 ECL 04.02:
- TCP/IP address = 192.168.99.10
- Amplifier      = BSMS/2 LOCK TRANSCEIVER 400: Z109888/04247 ECL 04.02

BSMS: BSMS/2 functionality available
- TCP/IP address = 192.168.99.10
- ELCB firmware version = 20250328
- ELCB = BSMS/2 ELCB: Z100818/11124 ECL 07.04
- Backplane = AV4 BSMS CHASSIS: Z152144/02920 ECL 04.01
- Fan tray = AV4 BSMS FAN TRAY: Z152145/03047 ECL 00.03
- Power Supply = AV4 BSMS PSM-B POWER SUPPLY: Z150090/02871 ECL 01.01
- Power Supply 48V 1 = AV4 PSM-48V: Z149850/07947 ECL 02.00
- Variable Power Supply 1 = AV4 VARIABLE POWER SUPPLY BD DC: Z139305/03775 ECL 01.02
- Power Control = AV4 BSMS POWER CONTROL BOARD: Z150089/03005 ECL 01.01
- SLCB functionality: Available
- GAB Z-Gradient = GAB3: Z177865/00616 ECL 01.01
- GAB current limits = 0.0/X, 0.0/Y, 10.0/Z (in A)
- Shim System = BOSS3-SB
- SCB channels = 40
- SCB1 = AV4I SCB20 SHIM CURRENT BOARD: Z177674/01232 ECL 01.00
- SCB2 = AV4I SCB20 SHIM CURRENT BOARD: Z177674/01231 ECL 01.00
- Shim matrix file: 292722aa.dat
- Active shims: Z Z2 Z3 Z4 Z5 X XZ XZ2 (X2-Y2) XY Y YZ YZ2 (X2-Y2)Z2 XZ4 XZ3 Z6 (X2-Y2)Z YZ4 YZ3 XYZ2 XYZ X3Z X3 Y3Z Y3 Z7 Z8 XZ5 YZ5 (X2-Y2)Z3 (X2-Y2)Z4 (X2-Y2)Z5 XYZ3 XYZ4 XYZ5
- Magnet polarity: SN (Bruker), uses standard H0 polarity
- L-TRX = BSMS/2 LOCK TRANSCEIVER 400: Z109888/04247 ECL 04.02
- Lock: On L-TRX board, supports 2H
- VTU_SPB = BSMS/2 SPB SENSOR & PNEUMATIC BD: Z115191/07870 ECL 05.05
- VTU_VPSB1 = AV4 VARIABLE POWER SUPPLY BD DC: Z139305/03775 ECL 01.02
- SampleMail = SM/3 CONTROLLER: Z177210/002188 ECL 01.01

SampleCase: in BSMS/2 connected to ethernet
- TCP/IP address = 192.168.99.10
-  = SM/3 CONTROLLER: Z177210/002188 ECL 01.01
- VTC active channel 1 = PIM PROBE MAIN CONTROL UNIT: Z144035/03282 ECL 01.07
- VTC accessory channel 1 = BCU I: Z117479/01579 ECL 03.00
- VTC accessory channel 2 = N2-LEVELSONDE 12/926/660 D315: Z122394/00000 ECL 00.00

VTU: in BSMS/2 connected to ethernet
- TCP/IP address = 192.168.99.10

Line Distribution Units at the spectrometer subnet:
-------------------------------------------------
Line Distribution Unit 1: PDU1
- TCP/IP address   = 192.168.99.99

Magnet System: BZH251'40'70I05_D315-54-7470 Z112210/01202
- Magnet  : BZH251-400-70I
- Cryostat: D315-54-7470
- Polarity: SN (Bruker)


RF cable connections (detected)
--------------------------------------------------------------------
TRX1 NORM output -> input 2 of transmitter 1 (AV4 BLABBH500/100 200-600 W144061/001806 at TCP/IP 192.168.99.11)
TRX1 AUX  output -> input 1 of transmitter 2 (BSMS/2 LOCK TRANSCEIVER 400 Z109888/04247 at TCP/IP 192.168.99.10)
TRX2 NORM output -> input 1 of transmitter 1 (AV4 BLABBH500/100 200-600 W144061/001806 at TCP/IP 192.168.99.11)
TRX2 AUX  output -> open

Blanking cable connections (detected)
--------------------------------------------------------------------
transmitter 1 = AV4 BLABBH500/100 200-600 W144061/001806 at TCP/IP 192.168.99.11:
- amplifier B-500W uses blanking 2
- amplifier 1H-100W uses blanking 1

transmitter 2 = BSMS/2 LOCK TRANSCEIVER 400 Z109888/04247 at TCP/IP 192.168.99.10:
- amplifier 2H-5W uses blanking 9


Preamplifier connections (detected)
--------------------------------------------------------------------
Tune-TRX1 -> HPLNA 1H19F -> REC1
Tune-TRX1 -> 2H          -> REC1
Tune-TRX2 -> XBB19F 2HP  -> REC2
