# Supplementary material for: Dearomatization of Aromatic Carbonyl Compounds by Photocycloaddition Reactions to 1,1-Dimethylallene
Source: Org Lett. 2026 Mar 2;28(10):3331–5. doi: 10.1021/acs.orglett.6c00429 (PMC12993915; doi:10.1021/acs.orglett.6c00429)
Supplement: Supplementary file 1 [file ol6c00429_si_001.zip › 04c/1H NMR/audita.txt]

##TITLE= Audit trail, TopSpin 4.5.0
##JCAMPDX= 5.01
##ORIGIN= Bruker BioSpin GmbH & Co. KG
##OWNER= root
$$ /root/.topspin-BladeEpu/local_acqu/LO074-ac/10/audita.txt
##AUDIT TRAIL=  $$ (NUMBER, WHEN, WHO, WHERE, PROCESS, VERSION, WHAT)
(   1,<2025-09-18T12:55:33.486+0000>,<AV_400\nmsu>,<AV_400>,<go4>,<TopSpin 4.5.0>,
      <acquisition in progress>)
$$ C:/data/akbach/nmr/LO074-ac/10/audita.txt
(   2,<2025-09-18T12:57:05.562+0000>,<AV_400\nmsu>,<AV_400>,<go4>,<TopSpin 4.5.0>,
      <created by zg on 'Avance' (AV_400) by user 'AV_400\nmsu'
       on data set with UUID 'ebc156e4-28f0-4f4f-9624-de4f93b4d04d'
       started at 2025-09-18 12:55:33.486 +0000, POWCHK enabled, PULCHK disabled,
       completed at 2025-09-18 12:57:05.561 +0000
       configuration hash MD5:
       31 22 45 F3 59 28 2E DC 85 6B 89 3A 12 D7 7A 83
       double data hash MD5: 64K
       09 31 18 DE C8 4C 41 2D 8B 79 1C D5 DE 6B A3 3A>)
(   3,<2025-09-18T14:57:05.810+0200>,<nmsu>,<AV_400>,<xwish3>,<TopSpin 4.5.0>,
      <ICON-NMR User ID: akbach
       double data hash MD5: 64K
       09 31 18 DE C8 4C 41 2D 8B 79 1C D5 DE 6B A3 3A>)
##END=

$$ hash MD5
$$ 63 9E 7B 60 05 E5 68 F5 A5 90 85 64 6E 64 61 DB
